# Supplementary material for: Development of the gut microbiota in healthy twins during the first 2 years of life and associations with body mass index z-score: Results from the Wuhan twin birth cohort study
Source: Front Microbiol. 2022 Aug 18;13:891679. doi: 10.3389/fmicb.2022.891679 (PMC9433903; doi:10.3389/fmicb.2022.891679)
Supplement: Supplementary file 4 [file Table_1.XLSX]

## Sheet: Sheet1
Phylum_6-month-old	Phylum_12-month-old	Phylum_24-month-old	Phylum_total	Means_phylum_total		Class_6-month-old	Class_12-month-old	Class_24-month-old	Class_total	Means_class_total		Order_6-month-old	Order_12-month-old	Order_24-month-old	Order_total	Means_order_total		Family_6-month-old	Family_12-month-old	Family_24-month-old	Family_total	Means_family_total		Genus_6-month-old	Genus_12-month-old	Genus_24-month-old	Genus_total	Means_genus_total
Proteobacteria	Firmicutes	Proteobacteria	Firmicutes	0.318434		Gammaproteobacteria	Bacilli	Gammaproteobacteria	Bacilli	0.0774382		Enterobacterales	Lactobacillales	Burkholderiales	Lactobacillales	0.0526189		Enterobacteriaceae	Enterococcaceae	Oxalobacteraceae	Enterococcaceae	0.0182297		Bifidobacterium	Enterococcus	Herbaspirillum	Enterococcus	0.0182154
Actinobacteriota	Proteobacteria	Firmicutes	Proteobacteria	0.265614		Actinobacteria	Gammaproteobacteria	Clostridia	Gammaproteobacteria	0.263086		Bifidobacteriales	Burkholderiales	Enterobacterales	Burkholderiales	0.0356767		Bifidobacteriaceae	Oxalobacteraceae	Enterobacteriaceae	Oxalobacteraceae	0.0302079		Akkermansia	Herbaspirillum	Escherichia_Shigella	Herbaspirillum	0.0302065
Verrucomicrobiota	Actinobacteriota	Bacteroidota	Actinobacteriota	0.255366		Verrucomicrobiae	Clostridia	Bacteroidia	Actinobacteria	0.250349		Verrucomicrobiales	Bifidobacteriales	Bacteroidales	Enterobacterales	0.218633		Akkermansiaceae	Bifidobacteriaceae	Bacteroidaceae	Enterobacteriaceae	0.217919		Escherichia_Shigella	Bifidobacterium	Bacteroides	Bifidobacterium	0.248489
Firmicutes	Bacteroidota	Actinobacteriota	Verrucomicrobiota	0.0103001		Bacilli	Actinobacteria	Actinobacteria	Verrucomicrobiae	0.0102984		Lactobacillales	Bacteroidales	Bifidobacteriales	Bifidobacteriales	0.248576		Tannerellaceae	Bacteroidaceae	Bifidobacteriaceae	Bifidobacteriaceae	0.248576		Parabacteroides	Bacteroides	Bifidobacterium	Akkermansia	0.0102868
Bacteroidota	Verrucomicrobiota	Fusobacteriota	Bacteroidota	0.143325		Clostridia	Bacteroidia	Negativicutes	Clostridia	0.176241		Bacteroidales	Brevibacillales	Veillonellales_Selenomonadales	Verrucomicrobiales	0.0102933		Bacteroidaceae	Brevibacillaceae	Veillonellaceae	Akkermansiaceae	0.0102919		Bacteroides	Brevibacillus	Megasphaera	Escherichia-Shigella	0.171561
unidentified_Bacteria	unidentified_Bacteria	Verrucomicrobiota	Fusobacteriota	0.000888822		Bacteroidia	Negativicutes	Bacilli	Bacteroidia	0.143323		Veillonellales_Selenomonadales	Enterobacterales	Lachnospirales	Bacteroidales	0.143124		Veillonellaceae	Enterobacteriaceae	Prevotellaceae	Bacteroidaceae	0.122539		Klebsiella	Escherichia_Shigella	Prevotella	Bacteroides	0.122624
Desulfobacterota	Fusobacteriota	unidentified_Bacteria	unidentified_Bacteria	0.00151783		Negativicutes	Verrucomicrobiae	Fusobacteriia	Negativicutes	0.0647374		Oscillospirales	Lachnospirales	Oscillospirales	Brevibacillales	0.0128973		Ruminococcaceae	Lachnospiraceae	Lachnospiraceae	Brevibacillaceae	0.0128973		Veillonella	Streptococcus	Megamonas	Brevibacillus	0.0128953
Chloroflexi	Cyanobacteria	Deferribacteres	Cyanobacteria	0.000188553		Alphaproteobacteria	Coriobacteriia	Verrucomicrobiae	Coriobacteriia	0.00496413		Burkholderiales	Oscillospirales	Brevibacillales	Veillonellales-Selenomonadales	0.0637695		Streptococcaceae	Streptococcaceae	Selenomonadaceae	Veillonellaceae	0.0598311		Faecalibacterium	Faecalibacterium	Faecalibacterium	Parabacteroides	0.0107774
Cyanobacteria	Chloroflexi	Campilobacterota	Desulfobacterota	0.00043305		Coriobacteriia	Saccharimonadia	Coriobacteriia	Fusobacteriia	0.000888822		Brevibacillales	Veillonellales_Selenomonadales	Lactobacillales	Lachnospirales	0.0945234		Oxalobacteraceae	Ruminococcaceae	Ruminococcaceae	Lachnospiraceae	0.0945073		Streptococcus	Parabacteroides	Brevibacillus	Megasphaera	0.00589984
Deinococcota	Acidobacteriota	Desulfobacterota	Deferribacteres	7.03207e-05		Saccharimonadia	p__unidentified_Bacteria;c__Bacteroidia	p__unidentified_Bacteria;c__Bacteroidia	Saccharimonadia	0.000499375		Peptostreptococcales_Tissierellales	Verrucomicrobiales	Pasteurellales	Oscillospirales	0.0535221		Brevibacillaceae	Tannerellaceae	Brevibacillaceae	Tannerellaceae	0.0113478		Raoultella	Ruminococcus_gnavus_group	Agathobacter	Streptococcus	0.0262214
Fusobacteriota	Deinococcota	Spirochaetota	Chloroflexi	0.000131905		Desulfovibrionia	Fusobacteriia	unidentified_Deferribacteres	p__unidentified_Bacteria;c__Bacteroidia	0.000394501		Lachnospirales	Clostridiales	Fusobacteriales	Clostridiales	0.013615		Lactobacillaceae	Veillonellaceae	Tannerellaceae	Streptococcaceae	0.0263515		Enterobacter	Veillonella	Blautia	Klebsiella	0.0216248
Spirochaetota	Desulfobacterota	Cyanobacteria	Campilobacterota	0.000132414		p__unidentified_Bacteria;c__Bacteroidia	Cyanobacteriia	Alphaproteobacteria	Alphaproteobacteria	0.00252453		Pasteurellales	Pasteurellales	Verrucomicrobiales	Peptostreptococcales-Tissierellales	0.0116351		Peptostreptococcaceae	Sutterellaceae	Streptococcaceae	Prevotellaceae	0.00489565		Herbaspirillum	Parasutterella	Veillonella	Faecalibacterium	0.0380262
Myxococcota	Crenarchaeota	Synergistota	Acidobacteriota	4.69327e-05		p__unidentified_Bacteria;c__Clostridia	Alphaproteobacteria	Saccharimonadia	Cyanobacteriia	0.00016258		Pseudomonadales	Coriobacteriales	Acidaminococcales	Pasteurellales	0.00759553		Lachnospiraceae	Akkermansiaceae	Eubacterium_coprostanoligenes_group	Ruminococcaceae	0.047043		Brevibacillus	Akkermansia	Fusicatenibacter	Veillonella	0.0502217
Campilobacterota	Myxococcota	Elusimicrobia	Deinococcota	7.083e-05		Chloroflexia	Chloroflexia	Campylobacteria	Desulfovibrionia	0.000420788		Clostridiales	Erysipelotrichales	Clostridiales	Coriobacteriales	0.00496409		Enterococcaceae	Clostridiaceae	Pasteurellaceae	Selenomonadaceae	0.00393784		Lactobacillus	Megasphaera	Parabacteroides	Prevotella	0.00427385
Nitrospirota	Spirochaetota	Chloroflexi	Myxococcota	2.85984e-05		Cyanobacteriia	unidentified_Bacteria	Desulfovibrionia	unidentified_Deferribacteres	7.03207e-05		Erysipelotrichales	Peptostreptococcales_Tissierellales	Clostridia_UCG_014	Pseudomonadales	0.000584386		Dysgonomonadaceae	Pasteurellaceae	Fusobacteriaceae	Sutterellaceae	0.00423205		Romboutsia	Clostridium_sensu_stricto_1	Streptococcus	Megamonas	0.00392434
Bdellovibrionota	Nitrospirota	Deinococcota	Crenarchaeota	4.70894e-05		unidentified_Bacteria	Blastocatellia	p__unidentified_Bacteria;c__Desulfovibrionia	Campylobacteria	0.000132414		Micrococcales	Acidaminococcales	Erysipelotrichales	Erysipelotrichales	0.0114214		Pasteurellaceae	Leuconostocaceae	Akkermansiaceae	Lactobacillaceae	0.00721232		Megasphaera	Haemophilus	Roseburia	[Ruminococcus]_gnavus_group	0.0229502
Acidobacteriota	Campilobacterota	Euryarchaeota	Spirochaetota	4.90482e-05		Deinococci	Deinococci	p__unidentified_Bacteria;c__Clostridia	Chloroflexia	9.45705e-05		Coriobacteriales	Saccharimonadales	Peptostreptococcales_Tissierellales	Fusobacteriales	0.000888822		Pseudomonadaceae	Lactobacillaceae	Acidaminococcaceae	Clostridiaceae	0.0136144		Macellibacteroides	CAG_352	Dialister	Raoultella	0.00382858
Synergistota	Bdellovibrionota	Myxococcota	Nitrospirota	3.85491e-05		Fusobacteriia	Desulfovibrionia	Spirochaetia	p__unidentified_Bacteria;c__Clostridia	0.000195057		Sphingomonadales	p__unidentified_Bacteria;o__Bacteroidales	Coriobacteriales	Acidaminococcales	0.00096784		Clostridiaceae	Coriobacteriaceae	Clostridiaceae	Peptostreptococcaceae	0.0114745		Clostridioides	Blautia	Kosakonia	Parasutterella	0.00383246
Planctomycetes	Synergistota	Acidobacteriota	Bdellovibrionota	2.26045e-05		Anaerolineae	p__unidentified_Bacteria;c__Clostridia	Vampirivibrionia	unidentified_Bacteria	4.3877e-05		unidentified_Clostridia	Fusobacteriales	p__unidentified_Bacteria;o__Bacteroidales	Micrococcales	0.00103902		Erysipelatoclostridiaceae	Erysipelatoclostridiaceae	Rikenellaceae	Pasteurellaceae	0.00759553		Enterococcus	Ruminococcus	Haemophilus	Enterobacter	0.00620875
Elusimicrobia	Gracilibacteria	Nitrospirota	Elusimicrobia	1.68064e-05		p__unidentified_Bacteria;c__Gammaproteobacteria	Anaerolineae	unidentified_Elusimicrobia	Blastocatellia	2.14292e-05		Saccharimonadales	Chloroplast	Deferribacterales	Clostridia_UCG-014	0.000840988		Selenomonadaceae	Selenomonadaceae	Dysgonomonadaceae	Leuconostocaceae	0.000408017		Ruminococcus_gnavus_group	Weissella	Fusobacterium	Lactobacillus	0.00719514
Deferribacteres	SAR324_clade(Marine_group_B)	Bdellovibrionota	Synergistota	3.7413e-05		Acidimicrobiia	Acidimicrobiia	Synergistia	p__unidentified_Bacteria;c__Desulfovibrionia	4.8774e-05		Aeromonadales	Rhizobiales	RF39	Saccharimonadales	0.000499375		Erysipelotrichaceae	Oscillospiraceae	Peptostreptococcaceae	Dysgonomonadaceae	0.00221265		Blautia	Lactobacillus	Ruminococcus_gnavus_group	Clostridium_sensu_stricto_1	0.0132939
Armatimonadota	Planctomycetes	Crenarchaeota	Gracilibacteria	6.58155e-06		Spirochaetia	p__unidentified_Bacteria;c__Alphaproteobacteria	Anaerolineae	Deinococci	7.083e-05		Acidaminococcales	Competibacterales	Saccharimonadales	p__unidentified_Bacteria;o__Bacteroidales	0.000349253		Micrococcaceae	Peptostreptococcaceae	Sutterellaceae	Coriobacteriaceae	0.00378509		Lachnoclostridium	Collinsella	Akkermansia	Romboutsia	0.00388041
WPS-2	Elusimicrobia	WPS_2	SAR324_clade(Marine_group_B)	6.15061e-06		p__unidentified_Bacteria;c__Alphaproteobacteria	Nitrososphaeria	p__unidentified_Bacteria;c__Alphaproteobacteria	p__unidentified_Bacteria;c__Anaerolineae	3.79222e-05		Desulfovibrionales	Clostridia_UCG_014	Rhizobiales	Chloroplast	0.000149495		Coriobacteriaceae	Dysgonomonadaceae	Enterococcaceae	Pseudomonadaceae	0.000429289		Robinsoniella	Klebsiella	Klebsiella	Haemophilus	0.00751494
Candidatus_Moranbacteria	WPS_2	Gemmatimonadetes	Planctomycetes	1.01465e-05		p__unidentified_Bacteria;c__Negativicutes	Myxococcia	Brachyspirae	Acidimicrobiia	4.08604e-05		Competibacterales	unidentified_Clostridia	Monoglobales	Sphingomonadales	0.001002		Prevotellaceae	Prevotellaceae	Erysipelotrichaceae	Erysipelatoclostridiaceae	0.00685554		Dysgonomonas	Fusicatenibacter	Eubacterium_hallii_group	CAG-352	0.00197083
Hydrogenedentes	Thermoplasmatota		WPS-2	4.34852e-06		Myxococcia	p__unidentified_Bacteria;c__Gammaproteobacteria	Moorellia	p__unidentified_Bacteria;c__Alphaproteobacteria	0.000129437		Bacillales	Pseudomonadales	Pseudomonadales	unidentified_Clostridia	0.000938654		Sphingomonadaceae	Acidaminococcaceae	Erysipelatoclostridiaceae	[Eubacterium]_coprostanoligenes_group	0.000985116		Haemophilus	Erysipelatoclostridium	Tyzzerella	Blautia	0.0200347
Euryarchaeota	Hydrogenedentes		Thermoplasmatota	3.68253e-06		Campylobacteria	Spirochaetia	p__unidentified_Bacteria;c__Negativicutes	Nitrososphaeria	4.70894e-05		Rhizobiales	Monoglobales	Campylobacterales	Aeromonadales	0.000152002		o__unidentified_Clostridia;f__Ruminococcaceae	Saccharimonadaceae	Lactobacillaceae	Oscillospiraceae	0.00500856		Pseudomonas	Megamonas	Clostridium_sensu_stricto_1	Macellibacteroides	0.000507334
Kapabacteria	Kapabacteria		Hydrogenedentes	6.34649e-06		p__unidentified_Bacteria;c__Acidimicrobiia	p__unidentified_Bacteria;c__Acidimicrobiia	Cyanobacteriia	p__unidentified_Bacteria;c__Gammaproteobacteria	4.73636e-05		Clostridia_UCG_014	Rickettsiales	Sphingomonadales	Desulfovibrionales	0.000420788		Oscillospiraceae	Erysipelotrichaceae	Oscillospiraceae	Fusobacteriaceae	0.000872917		Citrobacter	Eubacterium_eligens_group	Subdoligranulum	Clostridioides	0.00474545
Gemmatimonadetes	Entotheonellaeota		Kapabacteria	2.85984e-06		Nitrospira	p__unidentified_Bacteria;c__Negativicutes	p__unidentified_Bacteria;c__Coriobacteriia	Myxococcia	1.4926e-05		Eubacteriales	Xanthomonadales	Eubacteriales	Competibacterales	0.000198308		Saccharimonadaceae	Barnesiellaceae	Muribaculaceae	Erysipelotrichaceae	0.0045654		Clostridium_sensu_stricto_1	Flavonifractor	Alistipes	Agathobacter	0.00419473
Gracilibacteria	Armatimonadota		Entotheonellaeota	3.64336e-06		p__Chloroflexi;c__Anaerolineae	Nitrospira	Deinococci	Spirochaetia	4.54832e-05		Rhodobacterales	Sphingomonadales	Desulfovibrionales	Rhizobiales	0.00114531		Aeromonadaceae	Fusobacteriaceae	Barnesiellaceae	Acidaminococcaceae	0.00096784		Anaeroglobus	Agathobacter	Phascolarctobacterium	Fusicatenibacter	0.00403599
Candidatus_Peregrinibacteria	Gemmatimonadetes		Armatimonadota	2.62478e-06		Bdellovibrionia	p__Chloroflexi;c__Anaerolineae	Thermoleophilia	p__unidentified_Bacteria;c__Negativicutes	3.58067e-05		Actinomycetales	Rhodobacterales	unidentified_Clostridia	Bacillales	9.18674e-05		Acidaminococcaceae	unidentified_Chloroplast	Deferribacteraceae	Rikenellaceae	0.00113763		Erysipelatoclostridium	Clostridioides	Dysgonomonas	Ruminococcus	0.00167037
Planctomycetota	Planctomycetota		Candidatus_Moranbacteria	5.09286e-07		Acidobacteriae	Babeliae	p__unidentified_Bacteria;c__Bacilli	p__unidentified_Bacteria;c__Acidimicrobiia	2.49942e-05		p__unidentified_Bacteria;o__Oscillospirales	Thermomicrobiales	p__unidentified_Bacteria;o__Desulfovibrionales	Monoglobales	0.000754841		Desulfovibrionaceae	Morganellaceae	Coriobacteriaceae	Micrococcaceae	0.000843065		Megamonas	Roseburia	Eubacterium_eligens_group	Weissella	0.000404998
MBNT15	Euryarchaeota		Planctomycetota	4.93616e-06		Polyangia	Campylobacteria	unidentified_Firmicutes	Nitrospira	3.84707e-05		Thermomicrobiales	Micrococcales	Clostridia_vadinBB60_group	Rickettsiales	4.08604e-05		Competibacteraceae	Rhodocyclaceae	Saccharimonadaceae	Saccharimonadaceae	0.000446291		Paeniclostridium	Lachnospira	Alloprevotella	Roseburia	0.00361521
SAR324_clade(Marine_group_B)	Gemmatimonadota		Euryarchaeota	2.78149e-06		Synergistia	Rhodothermia	Desulfotomaculia	p__Chloroflexi;c__Anaerolineae	2.45241e-05		Staphylococcales	Eubacteriales	Aeromonadales	Deferribacterales	7.03207e-05		Rhodocyclaceae	Beijerinckiaceae	Beijerinckiaceae	p__unidentified_Bacteria;f__Barnesiellaceae;	0.000328059		Subdoligranulum	Dysgonomonas	Citrobacter	Lachnoclostridium	0.00413562
Sumerlaeota	Deferribacteres		Gemmatimonadetes	2.35055e-06		p__unidentified_Bacteria;c__Desulfovibrionia	Bdellovibrionia	Kiritimatiellae	Vampirivibrionia	2.58952e-05		p__unidentified_Bacteria;o__Bacteroidales	Flavobacteriales	Micrococcales	c__Bacilli;o__RF39	0.000105383		Bacillaceae	Competibacteraceae	Monoglobaceae	unidentified_Chloroplast	0.000149299		Clostridium_innocuum_group	Prevotella	Parasutterella	Robinsoniella	0.000724299
Gemmatimonadota	Fibrobacterota		Gemmatimonadota	3.05572e-06		Vicinamibacteria	Thermoleophilia	Babeliae	Babeliae	4.58358e-06		Chloroplast	Gemmatimonadales	Actinomycetales	Xanthomonadales	0.000131631		Muribaculaceae	o__unidentified_Clostridia;f__Ruminococcaceae	Moraxellaceae	Morganellaceae	0.000403394		Rothia	Acidaminococcus	Enterococcus	Dysgonomonas	0.00221047
Thermoplasmatota	Nanoarchaeota		Kryptonia	1.56703e-07		unidentified_Planctomycetes	p__unidentified_Bacteria;c__Desulfovibrionia	Methanobacteria	Bdellovibrionia	2.13117e-05		Propionibacteriales	Staphylococcales	Spirochaetales	Eubacteriales	0.000186947		Sutterellaceae	Pseudomonadaceae	Helicobacteraceae	Sphingomonadaceae	0.001002		Collinsella	Romboutsia	Anaerostipes	Dialister	0.00331799
	Candidatus_Moranbacteria		Nanoarchaeota	4.7011e-07		p__Myxococcota;c__Polyangia	Acidobacteriae	Polyangia	p__unidentified_Bacteria;c__Rhodothermia	1.51611e-05		Gemmatimonadales	Blastocatellales	p__unidentified_Bacteria;o__Oscillospirales	Rhodobacterales	0.0001911		Microbacteriaceae	Eggerthellaceae	Sphingomonadaceae	o__unidentified_Clostridia;f__Ruminococcaceae	0.000933404		Intestinibacter	Subdoligranulum	Romboutsia	Collinsella	0.00370335
	PAUC34f		PAUC34f	1.56703e-07		Desulfuromonadia	Desulfuromonadia	unidentified_Bacteria	Thermoleophilia	1.11651e-05		Deinococcales	Deinococcales	Christensenellales	Actinomycetales	0.000559706		Rikenellaceae	Monoglobaceae	p__Bacteroidota;f__Barnesiellaceae	Aeromonadaceae	0.000109967		Prevotella	TM7x	Lachnoclostridium	Pseudomonas	0.000421187
	AncK6		AncK6	1.56703e-07		unidentified_Elusimicrobia	Polyangia	Chloroflexia	Acidobacteriae	1.10868e-05		Fusobacteriales	Desulfovibrionales	Gastranaerophilales	Campylobacterales	0.000132414		Eubacteriaceae	Mitochondria	Morganellaceae	Desulfovibrionaceae	0.000419338		Anaerostipes	Clostridium_innocuum_group	Turicibacter	Kosakonia	0.000844073
	RCP2_54		Candidatus_Peregrinibacteria	2.35055e-07		OLB14	Synergistia	p__unidentified_Bacteria;c__Gammaproteobacteria	Desulfuromonadia	1.12043e-05		Flavobacteriales	p__unidentified_Bacteria;o__Oscillospirales	Peptococcales	Thermomicrobiales	9.32777e-05		Rhodobacteraceae	Sphingomonadaceae	Eubacteriaceae	Competibacteraceae	0.000198308		Fusicatenibacter	Citrobacter	Raoultella	Erysipelatoclostridium	0.00643127
	Latescibacterota		Fibrobacterota	2.35055e-07		Vampirivibrionia	Moorellia	Lentisphaeria	p__unidentified_Bacteria;c__Polyangia	7.87435e-06		Xanthomonadales	Actinomycetales	Staphylococcales	p__unidentified_Bacteria;o__Oscillospirales	0.000169083		Actinomycetaceae	Rhodanobacteraceae	Desulfovibrionaceae	Rhodocyclaceae	0.000695959		Clostridium_sensu_stricto_2	Fusobacterium	Erysipelatoclostridium	Citrobacter	0.00509375
	Margulisbacteria		Margulisbacteria	1.95879e-07		p__unidentified_Bacteria;c__Bacilli	Candidatus_Peribacteria	Blastocatellia	Synergistia	3.7413e-05		Caldilineales	Pseudonocardiales	Synergistales	Staphylococcales	0.000262753		p__unidentified_Bacteria;f__Oscillospiraceae	Muribaculaceae	o__unidentified_Clostridia;f__Ruminococcaceae	Beijerinckiaceae	0.000916049		Sphingomonas	unidentified_Chloroplast	Lachnospiraceae_NK4A136_group	[Eubacterium]_eligens_group	0.0030385
	NB1_j		Methylomirabilota	6.26814e-07		Desulfitobacteriia	Vampirivibrionia	Oligoflexia	unidentified_Elusimicrobia	1.68064e-05		Monoglobales	Caldilineales	Elusimicrobiales	Flavobacteriales	8.77148e-05		Beijerinckiaceae	Rikenellaceae	p__unidentified_Bacteria;f__Desulfovibrionaceae	Bacillaceae	8.50116e-05		Sellimonas	Intestinibacter	Ruminococcus	Anaeroglobus	0.000274945
	MBNT15		Zixibacteria	2.35055e-07		unidentified_Deferribacteres	Vicinamibacteria	Nitrospira	Brachyspirae	3.01654e-06		Frankiales	Chitinophagales	Bacillales	Propionibacteriales	7.35331e-05		JG30_KF_CM45	Rhodobacteraceae	Pseudomonadaceae	Muribaculaceae	0.000610086		unidentified_Ruminococcaceae	Eubacterium_hallii_group	Lachnospira	Flavonifractor	0.00403939
	Kryptonia		NB1-j	5.09286e-07		Blastocatellia	p__unidentified_Bacteria;c__Bacilli	Acidobacteriae	Moorellia	7.01248e-06		Chitinophagales	Nitrosopumilales	Rhodospirillales	Gemmatimonadales	2.86767e-05		Staphylococcaceae	JG30_KF_CM45	Hydrogenophilaceae	Eggerthellaceae	0.00098351		Flavonifractor	Proteus	CAG_352	Fusobacterium	0.00086802
	Methylomirabilota		MBNT15	5.09286e-07		Fimbriimonadia	p__Myxococcota;c__Polyangia	Limnochordia	Candidatus_Peribacteria	4.7011e-06		p__unidentified_Bacteria;o__Xanthomonadales	Myxococcales	p__unidentified_Bacteria;o__Lachnospirales	Blastocatellales	1.76291e-05		Barnesiellaceae	Butyricicoccaceae	Butyricicoccaceae	Monoglobaceae	0.000754841		TM7x	Lachnoclostridium	Lactobacillus	Lachnospira	0.00132955
	Chlamydiae		Latescibacterota	3.52583e-07		Moorellia	unidentified_Planctomycetes	Bdellovibrionia	Vicinamibacteria	1.03424e-05		Spirochaetales	p__unidentified_Bacteria;o__Xanthomonadales	Brachyspirales	p__unidentified_Bacteria;o__Desulfovibrionales	4.8774e-05		Moraxellaceae	Eubacterium_coprostanoligenes_group	Comamonadaceae	Mitochondria	3.78831e-05		Aeromonas	UBA1819	Ruminococcus_torques_group	Paeniclostridium	0.0002629
	Zixibacteria		Abditibacteriota	3.91759e-08		Hydrogenedentia	unidentified_Elusimicrobia	Syntrophomonadia	unidentified_Planctomycetes	1.01465e-05		Paenibacillales	Spirochaetales	p__unidentified_Bacteria;o__Veillonellales_Selenomonadales	Deinococcales	6.70691e-05		Eubacterium_coprostanoligenes_group	Microbacteriaceae	Aeromonadaceae	Deferribacteraceae	7.03207e-05		UBA1819	Anaerostipes	Enterobacter	Subdoligranulum	0.00343159
	Dadabacteria		Dadabacteria	3.91759e-08		p__unidentified_Bacteria;c__Coriobacteriia	p__unidentified_Bacteria;c__Verrucomicrobiae	p__Actinobacteriota;c__Thermoleophilia	p__unidentified_Bacteria;c__Bacilli	9.40221e-06		Tistrellales	Sphingobacteriales	Desulfitibacterales	p__unidentified_Bacteria;o__Caldilineales;	3.60026e-05		Comamonadaceae	Eubacteriaceae	Burkholderiaceae	Rhodanobacteraceae	5.57864e-05		Phascolarctobacterium	Phascolarctobacterium	Eisenbergiella	[Eubacterium]_hallii_group	0.0017106
	Sumerlaeota		Chlamydiae	7.83517e-08		Thermoleophilia	OLB14	Acidimicrobiia	p__Myxococcota;c__Polyangia	1.35157e-05		Exiguobacterales	Propionibacteriales	Chloroplast	Pseudonocardiales	1.0695e-05		unidentified_Peptostreptococcales_Tissierellales	Flavobacteriaceae	Micrococcaceae	Microbacteriaceae	0.000163598		Ruminococcus_torques_group	Ruminococcus_torques_group	Paraprevotella	[Clostridium]_innocuum_group	0.00380565
	Abditibacteriota		Sumerlaeota	1.56703e-07		p__unidentified_Bacteria;c__Verrucomicrobiae	p__unidentified_Bacteria;c__Thermoleophilia	KD4_96	p__unidentified_Bacteria;c__Coriobacteriia	7.83517e-06		p__unidentified_Bacteria;o__Veillonellales_Selenomonadales	Microtrichales	RBG_13_54_9	Chitinophagales	3.67861e-05		unidentified_Chloroplast	Comamonadaceae	Defluviitaleaceae	Eubacteriaceae	0.000185654		Desulfovibrio	Prevotellaceae_NK3B31_group	Mucispirillum	Tyzzerella	0.000608434
	Candidatus_Raymondbacteria		RCP2-54	2.35055e-07		Methanobacteria	Hydrogenedentia	Nitrososphaeria	OLB14	4.74028e-06		Myxococcales	Aeromonadales	p__unidentified_Bacteria;o__Coriobacteriales	Clostridia_vadinBB60_group	8.72055e-05		Porphyromonadaceae	Amb_16S_1323	Actinomycetaceae	Rhodobacteraceae	0.0001911		Hungatella	Eisenbergiella	Collinsella	Alistipes	0.000886196
	Candidatus_Adlerbacteria		Candidatus_Zambryskibacteria	0		Ignavibacteria	Thermoplasmata	Desulfuromonadia	p__unidentified_Bacteria;c__Thermoleophilia	7.44341e-06		Microtrichales	p__Actinobacteriota;o__Microtrichales	Propionibacteriales	Frankiales	1.96271e-05		Gemellaceae	Gemmatimonadaceae	Atopobiaceae	Actinomycetaceae	0.000559706		Candidatus_Competibacter	Lachnospiraceae_NK4A136_group	Sellimonas	Rothia	0.00082364
	Candidatus_Zambryskibacteria		Candidatus_Raymondbacteria	0		Rhodothermia	unidentified_Kapabacteria	p__unidentified_Bacteria;c__Chloroflexia	p__unidentified_Bacteria;c__Verrucomicrobiae	2.35055e-06		Sphingobacteriales	Tistrellales	Mycoplasmatales	Nitrosopumilales	4.63842e-05		Propionibacteriaceae	Blastocatellaceae	Spirochaetaceae	Moraxellaceae	0.000155097		Denitromonas	Methylobacterium_Methylorubrum	Flavonifractor	Phascolarctobacterium	0.000781209
			Candidatus_Adlerbacteria	0		unidentified_Gemmatimonadetes	p__unidentified_Bacteria;c__Coriobacteriia	Holophagae	Thermoplasmata	3.68253e-06		p__unidentified_Bacteria;o__Chitinophagales	p__unidentified_Bacteria;o__Veillonellales_Selenomonadales	Corynebacteriales	p__unidentified_Bacteria;o__Xanthomonadales	4.22316e-05		Gemmatimonadaceae	Gemellaceae	Christensenellaceae	Helicobacteraceae	0.00010981		Roseburia	Raoultella	TM7x	Acidaminococcus	0.000187275
						unidentified_Kapabacteria	Ignavibacteria	unidentified_Gemmatimonadetes	Hydrogenedentia	6.34649e-06		unidentified_Bacteria	Nitrospirales	Cytophagales	Myxococcales	1.4926e-05		Atopobiaceae	Hydrogenophilaceae	Eggerthellaceae	JG30-KF-CM45	8.85375e-05		Thauera	Sellimonas	Clostridioides	TM7x	0.000433248
						OM190	Entotheonellia	MB_A2_108	unidentified_Kapabacteria	2.85984e-06		Campylobacterales	Oceanospirillales	Oceanospirillales	Spirochaetales	4.54832e-05		Morganellaceae	Trueperaceae	Neisseriaceae	Butyricicoccaceae	0.000435009		Herbinix	Enterobacter	UBA1819	Alloprevotella	0.000229473
						unidentified_Gracilibacteria	unidentified_SAR324_clade(Marine_group_B)	Thermoanaerobaculia	Desulfitobacteriia	1.52786e-06		p__unidentified_Bacteria;o__Microtrichales	AT_s3_44	Caulobacterales	Paenibacillales	2.01756e-05		Eggerthellaceae	Porphyromonadaceae	Yersiniaceae	p__unidentified_Bacteria;f__Oscillospiraceae	8.55993e-05		Eubacterium_eligens_group	Candidatus_Competibacter	Eubacterium_ruminantium_group	Intestinibacter	0.0024019
						p__Actinobacteriota;c__Thermoleophilia	Fimbriimonadia	Myxococcia	Entotheonellia	3.64336e-06		Clostridia_vadinBB60_group	SBR1031	Thermales	Exiguobacterales	1.12043e-05		Rhizobiaceae	Desulfovibrionaceae	UCG_010	Staphylococcaceae	0.000106245		Bacillus	unidentified_Ruminococcaceae	Methylobacterium_Methylorubrum	unidentified_Chloroplast	0.000149222
						Phycisphaerae	unidentified_Gemmatimonadetes	p__unidentified_Bacteria;c__Polyangia	Ignavibacteria	1.25363e-06		RF39	Clostridia_vadinBB60_group	Anaerolineales	p__unidentified_Bacteria;o__Tistrellales;	3.53758e-05		Trueperaceae	Micrococcaceae	Porphyromonadaceae	p__Bacteroidota;f__Barnesiellaceae;	5.76277e-05		Lactococcus	Pseudomonas	UCG_002	Anaerostipes	0.00291099
						Kiritimatiellae	Dehalococcoidia	Rubrobacteria	unidentified_SAR324_clade(Marine_group_B)	1.41033e-06		Nitrospirales	Rhodospirillales	Rhodobacterales	p__unidentified_Bacteria;o__Veillonellales-Selenomonadales	3.57676e-05		Fusobacteriaceae	Hyphomicrobiaceae	Leuconostocaceae	Comamonadaceae	0.000206614		Tyzzerella	Eggerthella	Acidaminococcus	Clostridium_sensu_stricto_2	0.000248056
						KD4_96	Methanobacteria	Dehalococcoidia	unidentified_Firmicutes	2.35055e-06		Christensenellales	Paenibacillales	Gaiellales	Sphingobacteriales	2.31138e-05		Hafniaceae	Actinomycetaceae	p__unidentified_Bacteria;f__Ruminococcaceae	Flavobacteriaceae	7.14568e-05		Dialister	Oscillibacter	Monoglobus	Proteus	0.000212038
						Rubrobacteria	OM190	p__unidentified_Bacteria;c__Anaerolineae	Fimbriimonadia	2.38973e-06		SBR1031	Parvibaculales	Alteromonadales	p__unidentified_Bacteria;o__Microtrichales;	2.11158e-05		Xanthobacteraceae	Pseudonocardiaceae	Succinivibrionaceae	unidentified_Peptostreptococcales-Tissierellales	9.62943e-05		Epulopiscium	Monoglobus	Holdemanella	Sphingomonas	0.000969595
						p__unidentified_Bacteria;c__Blastocatellia	unidentified_Firmicutes	p__unidentified_Bacteria;c__Acidimicrobiia	Phycisphaerae	3.32995e-06		Bdellovibrionales	Salinisphaerales	Rickettsiales	p__Actinobacteriota;o__Microtrichales;	3.30644e-05		Xanthomonadaceae	Caldilineaceae	unidentified_Peptostreptococcales_Tissierellales	Porphyromonadaceae	5.30833e-05		Prevotellaceae_NK3B31_group	Thauera	Clostridium_innocuum_group	Sellimonas	0.00127463
						Holophagae	Oligoflexia		Dehalococcoidia	2.66396e-06		Polyangiales	Babeliales	Xanthomonadales	p__unidentified_Bacteria;o__Chitinophagales	3.28686e-05		Flavobacteriaceae	p__unidentified_Bacteria;f__Oscillospiraceae	Peptococcaceae	Amb-16S-1323	3.05572e-05		Kosakonia	Erysipelotrichaceae_UCG_003	Intestinibacter	p__Firmicutes;g__unidentified_Ruminococcaceae	0.000522142
						p__unidentified_Bacteria;c__Desulfitobacteriia	JG30_KF_CM66		Desulfotomaculia	8.61869e-07		Synergistales	Campylobacterales	p__unidentified_Bacteria;o__Erysipelotrichales	unidentified_Bacteria	9.51974e-06		Hyphomicrobiaceae	Nitrosopumilaceae	Gemellaceae	Gemellaceae	0.000156508		CAG_352	unidentified_Mitochondria	Helicobacter	f__Ruminococcaceae;g__UBA1819	0.00157841
						p__unidentified_Bacteria;c__Spirochaetia	Phycisphaerae		Methanobacteria	2.78149e-06		Micavibrionales	RF39	DTU014	Oceanospirillales	1.91178e-05		Caldilineaceae	Xanthomonadaceae	p__unidentified_Bacteria;f__Prevotellaceae	Propionibacteriaceae	5.59431e-05		Parasutterella	Denitromonas	Dorea	Aeromonas	0.000109911
						Desulfotomaculia	unidentified_Gracilibacteria		Oligoflexia	1.2928e-06		Bryobacterales	Rhodothermales	Streptomycetales	Nitrospirales	3.84707e-05		Yersiniaceae	Burkholderiaceae	Elusimicrobiaceae	Gemmatimonadaceae	2.86767e-05		Eubacterium_hallii_group	Sphingomonas	Sphingomonas	Turicibacter	0.000279281
						Symbiobacteriia	Limnochordia		p__unidentified_Bacteria;c__Vicinamibacteria	2.1155e-06		p__unidentified_Bacteria;o__Desulfovibrionales	Caulobacterales	p__unidentified_Bacteria;o__Peptococcales	Christensenellales	7.58837e-05		Butyricicoccaceae	Myxococcaceae	Synergistaceae	Blastocatellaceae	1.76291e-05		Faecalitalea	Tyzzerella	Erysipelotrichaceae_UCG_003	Lachnospiraceae_NK4A136_group	0.0011417
						p__unidentified_Bacteria;c__Acidobacteriae	BD2_11_terrestrial_group		JG30-KF-CM66	1.99797e-06		Defluviicoccales	p__unidentified_Bacteria;o__Rickettsiales	Frankiales	c__Alphaproteobacteria;o__AT-s3-44	2.77757e-05		Leuconostocaceae	p__unidentified_Bacteria;f__Rhodanobacteraceae	Marinifilaceae	p__unidentified_Bacteria;f__Desulfovibrionaceae	4.8774e-05		Lachnospira	Rhodanobacter	Rikenellaceae_RC9_gut_group	[Ruminococcus]_torques_group	0.0022209
						Oligoflexia	Thermoanaerobaculia		unidentified_Gemmatimonadetes	2.35055e-06		IMCC26256	Bdellovibrionales	Pedosphaerales	c__Anaerolineae;o__SBR1031	1.82168e-05		Monoglobaceae	Neisseriaceae	p__unidentified_Bacteria;f__Lachnospiraceae	Atopobiaceae	0.000192863		Eisenbergiella	Dialister	Barnesiella	Desulfovibrio	0.000222926
						p__unidentified_Bacteria;c__Vicinamibacteria	p__Firmicutes;c__Limnochordia		OM190	1.56703e-06		Caulobacterales	Solirubrobacterales	Desulfotomaculales	p__unidentified_Bacteria;o__Rhodospirillales	3.91367e-05		Nakamurellaceae	Spirochaetaceae	Brachyspiraceae	Hydrogenophilaceae	0.000101975		DTU089	Robinsoniella	Eubacterium	Hungatella	0.000248579
						Babeliae	p__unidentified_Bacteria;c__Vicinamibacteria		p__unidentified_Bacteria;c__Limnochordia	2.35055e-07		Rickettsiales	PeM15	WCHB1_41	Salinisphaerales	2.37798e-05		Rhodanobacteraceae	Atopobiaceae	p__unidentified_Bacteria;f__Oscillospiraceae	Rhizobiaceae	5.73143e-05		Agathobacter	Enorma	Desulfovibrio	Prevotellaceae_NK3B31_group	0.000168816
						Lentisphaeria	Armatimonadia		Rubrobacteria	7.05166e-07		Cytophagales	p__unidentified_Bacteria;o__Desulfovibrionales	Acetobacterales	Parvibaculales	2.9617e-05		Burkholderiaceae	Xanthobacteraceae	p__unidentified_Bacteria;f__Butyricicoccaceae	Trueperaceae	6.5502e-05		Eubacterium	Hungatella	Eubacterium_ventriosum_group	Candidatus_Competibacter	0.000182632
						Chlorobia	unidentified_Deferribacteres		unidentified_Gracilibacteria	1.88044e-06		Vicinamibacterales	Bradymonadales	Chitinophagales	Gastranaerophilales	2.32313e-05		Amb_16S_1323	AKYH767	Staphylococcaceae	Hafniaceae	2.20952e-05		Actinomyces	Anaeroglobus	Morganella	Eisenbergiella	0.000659982
						Leptospirae	Nanoarchaeia		Kiritimatiellae	1.25363e-06		Thiotrichales	Polyangiales	Babeliales	Babeliales	4.58358e-06		Spirochaetaceae	Geminicoccaceae	p__unidentified_Bacteria;f__Selenomonadaceae	Xanthobacteraceae	5.4141e-05		Rikenellaceae_RC9_gut_group	Faecalitalea	Prevotellaceae_NK3B31_group	Methylobacterium-Methylorubrum	0.000905663
						Sumerlaeia	p__unidentified_Bacteria;c__Acidobacteriae		BD2-11_terrestrial_group	1.21445e-06		Cellvibrionales	Christensenellales	Methanobacteriales	Bdellovibrionales	2.13117e-05		Saprospiraceae	Sporomusaceae	Bacillaceae	Xanthomonadaceae	7.57661e-05		unidentified_Oscillospiraceae	Paeniclostridium	Psychrobacter	Denitromonas	0.000234858
						JG30_KF_CM66	Desulfitobacteriia		p__unidentified_Bacteria;c__Spirochaetia	5.09286e-07		Peptococcales	p__unidentified_Bacteria;o__Chitinophagales	Elsterales	Rhodothermales	1.38291e-05		Paenibacillaceae	Microtrichaceae	Desulfitibacteraceae	Hyphomicrobiaceae	5.26524e-05		Anaerotruncus	Lactonifactor	Catenibacterium	Thauera	0.000418074
						p__unidentified_Bacteria;c__Fusobacteriia	Fibrobacteria		p__Firmicutes;c__Limnochordia	8.61869e-07		p__Myxococcota;o__Polyangiales	IMCC26256	c__unidentified_Bacteria;o__Bifidobacteriales	Caulobacterales	3.19675e-05		Geminicoccaceae	Nitrospiraceae	unidentified_Chloroplast	p__unidentified_Bacteria;f__Caldilineaceae;	3.60026e-05		Methylobacterium_Methylorubrum	Sutterella	Pseudomonas	Paraprevotella	0.000108366
						Thermoanaerobaculia	p__Firmicutes;c__Desulfitobacteriia		SJA-28	3.52583e-07		Elusimicrobiales	Synergistales	Pseudonocardiales	Solirubrobacterales	1.05775e-05		Exiguobacteraceae	p__unidentified_Bacteria;f__Xanthomonadaceae	Bacteroidales_RF16_group	Yersiniaceae	6.73041e-05		Staphylococcus	Turicibacter	Bilophila	Herbinix	4.25924e-05
						Brachyspirae	Rubrobacteria		Armatimonadia	1.56703e-07		Aneurinibacillales	Synechococcales	Micromonosporales	p__unidentified_Bacteria;o__Rickettsiales	1.0695e-05		Sporomusaceae	Yersiniaceae	Anaerovoracaceae	Pseudonocardiaceae	1.0695e-05		Acinetobacter	Rikenellaceae_RC9_gut_group	Hydrogenophilus	Bacillus	8.13988e-05
						unidentified_Firmicutes	S0134_terrestrial_group		unidentified_Kryptonia	1.56703e-07		Isosphaerales	SAR11_clade	Micropepsales	c__Actinobacteria;o__PeM15	2.20952e-05		Myxococcaceae	unidentified_Saccharimonadales	p__unidentified_Bacteria;f__Eggerthellaceae	Nakamurellaceae	1.47301e-05		Ruminococcus	Epulopiscium	Aggregatibacter	Lactococcus	0.000125268
						unidentified_SAR324_clade(Marine_group_B)	KD4_96		Thermoanaerobaculia	1.2928e-06		Acetobacterales	Bacillales	unidentified_Gammaproteobacteria	Bradymonadales	5.40627e-06		p__unidentified_Bacteria;f__Xanthomonadaceae	Chitinophagaceae	Microbacteriaceae	Nitrosopumilaceae	4.63842e-05		Enorma	Lachnospiraceae_UCG_004	Sutterella	Eggerthella	0.000897985
						Thermoplasmata	Brachyspirae		Nanoarchaeia	4.7011e-07		Corynebacteriales	Defluviicoccales	Polyangiales	p__unidentified_Bacteria;o__Polyangiales	7.87435e-06		Neisseriaceae	A4b	Hafniaceae	Burkholderiaceae	5.28091e-05		Negativicoccus	Eubacterium_fissicatena_group	Robinsoniella	Oscillibacter	0.000162462
						Ktedonobacteria	Desulfobulbia		p__unidentified_Bacteria;c__Acidobacteriae	9.01045e-07		Bradymonadales	Bryobacterales	p__unidentified_Bacteria;o__Christensenellales	Peptococcales	1.6258e-05		unidentified_Bacteria	unidentified_Peptostreptococcales_Tissierellales	Propionibacteriaceae	p__unidentified_Bacteria;f__Rhodanobacteraceae	3.3182e-05		Alistipes	Eubacterium	unidentified_Ruminococcaceae	Epulopiscium	0.000239063
						Desulfobulbia	Ktedonobacteria		p__unidentified_Bacteria;c__Oligoflexia	3.13407e-07		Gastranaerophilales	Cyanobacteriales	Flavobacteriales	c__Acidimicrobiia;o__IMCC26256	6.42484e-06		Campylobacteraceae	Intrasporangiaceae	Rhodocyclaceae	Myxococcaceae	1.46909e-05		Varibaculum	Coprobacillus	Oscillibacter	Monoglobus	0.000755478
						Limnochordia	Subgroup_18		Fibrobacteria	2.35055e-07		p__unidentified_Bacteria;o__Erysipelotrichales	Cellvibrionales	Thermomicrobiales	Synergistales	3.7413e-05		Helicobacteraceae	Paenibacillaceae	Mycoplasmataceae	Spirochaetaceae	4.54832e-05		Cronobacter	Anaerotruncus	Colidextribacter	Erysipelotrichaceae_UCG-003	0.000263962
						p__unidentified_Bacteria;c__Synergistia	p__Desulfobacterota;c__Desulfobulbia		Holophagae	1.33198e-06		Alteromonadales	Aneurinibacillales	Sphingobacteriales	Elusimicrobiales	1.68064e-05		p__unidentified_Bacteria;f__Saprospiraceae	Rhizobiaceae	Carnobacteriaceae	Paenibacillaceae	2.01756e-05		unidentified_Chloroplast	Alistipes	Butyricicoccus	unidentified_Mitochondria	3.78648e-05
						Longimicrobia	Thermaerobacteria		Subgroup_11	4.30935e-07		p__Proteobacteria;o__Tistrellales	Corynebacteriales	p__unidentified_Bacteria;o__Rhizobiales	Micavibrionales	8.46199e-06		Microtrichaceae	p__unidentified_Bacteria;f__Selenomonadaceae	Ethanoligenenaceae	Saprospiraceae	1.74333e-05		Porphyromonas	Lachnospiraceae_ND3007_group	Prevotellaceae_UCG_003	Mucispirillum	7.04892e-05
						Omnitrophia	p__unidentified_Bacteria;c__Blastocatellia		Subgroup_22	3.13407e-07		Desulfitobacteriales	Desulfitibacterales	p__unidentified_Bacteria;o__Xanthomonadales	Synechococcales	4.46605e-06		Hydrogenophilaceae	Succinivibrionaceae	Corynebacteriaceae	Neisseriaceae	0.000100134		Gemella	Dorea	Proteus	Rhodanobacter	4.05631e-05
						p__unidentified_Bacteria;c__Oligoflexia	Subgroup_22		Ktedonobacteria	1.09692e-06		Deferribacterales	Cytophagales	Izemoplasmatales	Cyanobacteriales	7.36506e-06		Intrasporangiaceae	Saprospiraceae	Aerococcaceae	Exiguobacteraceae	1.12043e-05		Cutibacterium	Gemella	Frisingicoccus	Enorma	7.98402e-05
						p__unidentified_Bacteria;c__Chloroflexia	p__unidentified_Bacteria;c__Synergistia		p__unidentified_Bacteria;c__Synergistia	1.95879e-07		WD260	Gastranaerophilales	CCD24	SAR11_clade	4.34852e-06		Nitrospiraceae	Magnetospiraceae	unidentified_Saccharimonadales	p__unidentified_Bacteria;f__Geminicoccaceae;	3.53758e-05		Sutterella	OLB17	Terrisporobacter	Faecalitalea	0.000147408
						SJA_28	TK10		Thermaerobacteria	1.95879e-07		p__unidentified_Bacteria;o__Lachnospirales	Micavibrionales	Victivallales	p__unidentified_Bacteria;o__Defluviicoccales	9.59809e-06		Ilumatobacteraceae	Moraxellaceae	Hymenobacteraceae	p__unidentified_Bacteria;f__Sporomusaceae;	1.03424e-05		Atopobium	Kosakonia	UCG_005	[Eubacterium]_ruminantium_group	8.27331e-05
						Syntrophomonadia	Chlorobia		KD4-96	1.33198e-06		Rhodospirillales	Actinomarinales	Paenibacillales	Bryobacterales	6.18979e-06		Christensenellaceae	Solimonadaceae	Alcanivoracaceae1	Defluviitaleaceae	1.60229e-05		Colidextribacter	Hydrogenophilus	Fournierella	Lactonifactor	0.000113054
							SJA_28		Longimicrobia	6.26814e-07		p__unidentified_Bacteria;o__Rhizobiales	Vicinamibacterales	Cardiobacteriales	p__unidentified_Bacteria;o__Lachnospirales	1.62972e-05		Carnobacteriaceae	Methylophilaceae	Planococcaceae	p__unidentified_Bacteria;f__Xanthomonadaceae	9.04962e-06		Clostridium_sensu_stricto_13	Eubacterium_siraeum_group	NK4A214_group	f__Oscillospiraceae;g__UCG-002	0.000188675
							Leptospirae		Chlorobia	3.52583e-07		Paracaedibacterales	Acetobacterales	Nitrospirales	Cellvibrionales	1.06558e-05		A4b	Ilumatobacteraceae	Leptotrichiaceae	o__Sphingobacteriales;f__AKYH767	1.23796e-05		Lachnospiraceae_NK4A136_group	Truepera	Acinetobacter	f__Ruminococcaceae;g__DTU089	3.05407e-05
							4_29_1		AKAU4049	3.13407e-07		Haliangiales	Exiguobacterales	Ga0077536	Brachyspirales	3.01654e-06		p__Proteobacteria;f__Rhodanobacteraceae	Helicobacteraceae	Caulobacteraceae	unidentified_Bacteria	9.51974e-06		Providencia	Lachnospiraceae_FCS020_group	Comamonas	Sutterella	0.0004011
							Syntrophomonadia		S0134_terrestrial_group	9.01045e-07		Blastocatellales	p__unidentified_Bacteria;o__Erysipelotrichales	Dongiales	Aneurinibacillales	3.565e-06		Succinivibrionaceae	Halomonadaceae	Thermaceae	p__unidentified_Bacteria;f__Microtrichaceae;	1.28497e-05		Truepera	Clostridium_sensu_stricto_10	Aeromonas	Holdemanella	0.000101178
							unidentified_Chlamydiae		Leptospirae	5.48462e-07		Mycoplasmatales	Obscuribacterales	0319_6G20	p__Proteobacteria;o__Defluviicoccales	4.15264e-06		p__unidentified_Bacteria;f__Selenomonadaceae	Carnobacteriaceae	Anaerolineaceae	Campylobacteraceae	2.00189e-05		Fusobacterium	Comamonas	Lautropia	Eubacterium	0.000184877
							p__unidentified_Bacteria;c__Spirochaetia		p__unidentified_Bacteria;c__Desulfitobacteriia	7.05166e-07		Fimbriimonadales	p__Proteobacteria;o__Defluviicoccales	Blastocatellales	Corynebacteriales	3.85491e-05		SC_I_84	Rhodothermaceae	Campylobacteraceae	p__unidentified_Bacteria;f__Saprospiraceae	2.8951e-05		Eggerthella	Porphyromonas	CHKCI001	Rikenellaceae_RC9_gut_group	0.000248408
							Sericytochromatia		p__unidentified_Bacteria;c__Blastocatellia	1.17528e-07		Gemmatales	p__Myxococcota;o__Polyangiales	Acholeplasmatales	p__unidentified_Bacteria;o__Cytophagales	1.07734e-05		unidentified_Saccharimonadales	SC_I_84	Rhodobacteraceae	Nitrospiraceae	3.84707e-05		Anaerosporobacter	Fournierella	Eubacterium_xylanophilum_group	Actinomyces	0.000504373
							AKAU4049		p__unidentified_Bacteria;c__Chloroflexia	4.30935e-07		Steroidobacterales	Thalassobaculales	Solibacterales	Desulfitibacterales	7.01248e-06		Lentimicrobiaceae	Aeromonadaceae	Alcaligenaceae	Intrasporangiaceae	1.86477e-05		Edwardsiella	Rothia	Lachnospiraceae_ND3007_group	Helicobacter	0.000109969
							Thermodesulfovibrionia		Omnitrophia	7.83517e-08		Desulfitibacterales	Mycoplasmatales	p__unidentified_Bacteria;o__Chitinophagales	p__unidentified_Bacteria;o__Actinomarinales	3.72171e-06		Defluviitaleaceae	Anaerovoracaceae	Mitochondria	unidentified_Saccharimonadales	5.03802e-05		Catenibacterium	Catenibacterium	Anaeroglobus	Dorea	0.000529883
							p__unidentified_Bacteria;c__Oligoflexia		Subgroup_25	4.7011e-07		Diplorickettsiales	Elusimicrobiales	Gemmatimonadales	Vicinamibacterales	9.75479e-06		Bdellovibrionaceae	Nocardioidaceae	Shewanellaceae	Christensenellaceae	7.58837e-05		Morganella	Morganella	Rothia	unidentified_Oscillospiraceae	2.99445e-05
							Gitt_GS_136		Chthonomonadetes	7.83517e-08		Azospirillales	p__Bacteroidota;o__Cytophagales	Haliangiales	Thiotrichales	2.66396e-06		Nitrosomonadaceae	Propionibacteriaceae	Intrasporangiaceae	Chitinophagaceae	1.89611e-05		Solobacterium	Caldimonas	Ruminococcus_gauvreauii_group	Anaerotruncus	0.000139202
							Subgroup_11		Desulfobulbia	9.01045e-07		RBG_13_54_9	Alteromonadales	p__unidentified_Bacteria;o__Peptostreptococcales_Tissierellales	p__unidentified_Bacteria;o__Erysipelotrichales	8.9321e-06		Weeksellaceae	Caulobacteraceae	Xanthomonadaceae	Ilumatobacteraceae	1.92745e-05		Eubacterium_ruminantium_group	Actinomyces	Coprobacillus	Lachnospiraceae_UCG-004	2.88637e-05
							unidentified_Kryptonia		Sericytochromatia	7.83517e-08		p__unidentified_Bacteria;o__Peptococcales	Thermales	SJA_15	c__Anaerolineae;o__RBG-13-54-9	3.17325e-06		p__Bacteroidota;f__Barnesiellaceae	Rickettsiaceae	p__unidentified_Bacteria;f__Erysipelotrichaceae	c__Anaerolineae;o__SBR1031;f__A4b	1.80992e-05		Arenimonas	Negativicoccus	Allisonella	Staphylococcus	0.000103961
							Holophagae		Lentisphaeria	4.30935e-07		p__unidentified_Bacteria;o__Steroidobacterales	p__unidentified_Bacteria;o__Lachnospirales	Syntrophomonadales	Acetobacterales	1.24971e-05		Hungateiclostridiaceae	Solirubrobacteraceae	Streptomycetaceae	p__unidentified_Bacteria;f__Selenomonadaceae	2.54251e-05		Erysipelotrichaceae_UCG_003	Dubosiella	Eubacterium_siraeum_group	Barnesiella	5.31223e-05
							Methylomirabilia		Symbiobacteriia	7.83517e-08		c__unidentified_Planctomycetes;o__Gemmatales	Coxiellales	unidentified_Alphaproteobacteria	Obscuribacterales	2.62478e-06		Sandaracinaceae	Bdellovibrionaceae	p__unidentified_Bacteria;f__Peptococcaceae	Succinivibrionaceae	3.52191e-05		Pygmaiobacter	Saccharothrix	Defluviitaleaceae_UCG_011	Acinetobacter	0.000125714
							Kiritimatiellae		p__unidentified_Bacteria;c__Desulfobulbia	3.13407e-07		p__unidentified_Bacteria;o__Acetobacterales	Isosphaerales	Reyranellales	Isosphaerales	5.6805e-06		p__unidentified_Bacteria;f__Ruminococcaceae	Defluviitaleaceae	Clostridium_methylpentosum_group	Carnobacteriaceae	5.85287e-05		Caldimonas	Macellibacteroides	Actinomyces	[Eubacterium]_fissicatena_group	7.99672e-05
							Longimicrobia		Methylomirabilia	6.26814e-07		p__unidentified_Bacteria;o__Coriobacteriales	Ferrovibrionales	Bdellovibrionales	p__Myxococcota;o__Polyangiales	9.0888e-06		Marinifilaceae	Nitrosomonadaceae	Pedosphaeraceae	Solimonadaceae	2.07632e-05		Aquamicrobium	Desulfovibrio	Olsenella	[Eubacterium]_ventriosum_group	0.000179316
							Subgroup_25		Syntrophomonadia	1.95879e-07		p__Bacteroidota;o__Cytophagales	Nitrososphaerales	Salinisphaerales	p__unidentified_Bacteria;o__Coriobacteriales	7.83517e-06		Synergistaceae	p__unidentified_Bacteria;f__Desulfovibrionaceae	unidentified_Desulfotomaculales	Methylophilaceae	1.08125e-05		Serratia	UCG_005	Anaerotruncus	Morganella	0.000160852
							Dadabacteriia		unidentified_Chlamydiae	7.83517e-08		Gaiellales	Gaiellales	Kiloniellales	Mycoplasmatales	3.52583e-06		AKYH767	Sandaracinaceae	Arcobacteraceae	p__unidentified_Bacteria;f__Magnetospiraceae	2.0724e-05		Actinobacillus	Lautropia	Macellibacteroides	Negativicoccus	8.55833e-05
							CPR2		p__unidentified_Bacteria;c__Symbiobacteriia	3.91759e-08		Hydrogenedentiales	Frankiales	Azospirillales	Thermales	3.76088e-06		Dermabacteraceae	Christensenellaceae	Geodermatophilaceae	Lentimicrobiaceae	4.62275e-06		Clostridium_sensu_stricto_10	Arenimonas	Treponema	Coprobacillus	9.05214e-05
							Symbiobacteriia		p__Bacteroidota;c__Rhodothermia	1.17528e-07		Methanobacteriales	NRL2	Bryobacterales	Thalassobaculales	6.85578e-06		Bryobacteraceae	UCG_010	unidentified_RF39	o__Burkholderiales;f__SC-I-84	1.49652e-05		Dubosiella	Cenarchaeum	Christensenellaceae_R_7_group	Varibaculum	2.42682e-05
							p__unidentified_Bacteria;c__Fusobacteriia		Thermodesulfovibrionia	7.83517e-08		Ignavibacteriales	p__unidentified_Bacteria;o__Rhizobiales	Defluviicoccales	Alteromonadales	6.03308e-06		F082	p__unidentified_Bacteria;f__Saprospiraceae	Acetobacteraceae	Halomonadaceae	6.85578e-06		Butyricicoccus	Dechloromonas	Flaviflexus	Cronobacter	7.9357e-05
							Lentisphaeria		AD3	3.91759e-08		Thermales	p__Proteobacteria;o__Rhodospirillales	Limnochordales	Coxiellales	3.95676e-06		p__Actinobacteriota;f__Microtrichaceae	Synergistaceae	Chitinophagaceae	Nitrosomonadaceae	3.50232e-05		Weissella	Cronobacter	Prevotellaceae_UCG_001	Psychrobacter	2.66817e-05
							AD3		p__unidentified_Bacteria;c__Fusobacteriia	3.91759e-08		Kapabacteriales	Hydrogenedentiales	p__Actinobacteriota;o__Gaiellales	Nitrososphaerales	7.05166e-07		Defluviicoccaceae	p__unidentified_Bacteria;f__Ruminococcaceae	Rhodanobacteraceae	Weeksellaceae	7.28671e-06		Monoglobus	P3OB_42	Faecalitalea	Lachnospiraceae_ND3007_group	0.000131486
							Pla4_lineage		TK10	2.35055e-07		Methylacidiphilales	Kapabacteriales	IMCC26256	Ferrovibrionales	4.50522e-06		p__unidentified_Bacteria;f__Desulfovibrionaceae	Cyanobiaceae	p__unidentified_Bacteria;f__Atopobiaceae	Rhodothermaceae	1.38291e-05		Nakamurella	Senegalimassilia	Epulopiscium	Catenibacterium	6.38246e-05
							p__Bacteroidota;c__Rhodothermia		MB-A2-108	3.91759e-08		Dongiales	Methylacidiphilales	Exiguobacterales	p__unidentified_Bacteria;o__Rhizobiales	1.08909e-05		p__unidentified_Bacteria;f__Butyricicoccaceae	Bacillaceae	Vermiphilaceae	Bdellovibrionaceae	2.13117e-05		Dorea	Butyricicoccus	Cronobacter	Porphyromonas	5.3058e-05
							Syntrophobacteria		Gitt-GS-136	7.83517e-08		c__unidentified_Gemmatimonadetes;o__Gemmatimonadales	p__unidentified_Bacteria;o__Flavobacteriales	unidentified_Bacteria	p__Proteobacteria;o__Tistrellales	2.78149e-06		p__unidentified_Bacteria;f__Prevotellaceae	Bryobacteraceae	Elsteraceae	Nocardioidaceae	1.759e-05		Holdemanella	Eubacterium_xylanophilum_group	Intestinimonas	Gemella	0.000156436
							Desulfobacteria		Subgroup_18	7.83517e-08		c__unidentified_Bacteria;o__Isosphaerales	Geobacterales	p__unidentified_Bacteria;o__Caulobacterales	c__Alphaproteobacteria;o__NRL2	4.19182e-06		Anaplasmataceae	Microcystaceae	Methanobacteriaceae	Anaerovoracaceae	5.97824e-05		UCG_002	Prevotellaceae_UCG_003	Clostridium_sensu_stricto_2	Cutibacterium	5.37268e-05
							p__unidentified_Bacteria;c__Chloroflexia		Pla4_lineage	3.91759e-08		Balneolales	Peptococcales	Pyrinomonadales	p__unidentified_Bacteria;o__Gaiellales	7.36506e-06		Leptotrichiaceae	Halieaceae	Micromonosporaceae	o__Oscillospirales;f__UCG-010	4.11347e-05		Anaerococcus	Candidatus_Nitrosopumilus	Neisseria	f__Blastocatellaceae;g__OLB17	1.31952e-05
							Abditibacteria		p__unidentified_Bacteria;c__Phycisphaerae	3.91759e-08		Planctomycetales	WD260	p__unidentified_Bacteria;o__Burkholderiales	Paracaedibacterales	9.79397e-07		Hyphomonadaceae	p__Bacteroidota;f__Barnesiellaceae	Pseudonocardiaceae	Caulobacteraceae	2.21344e-05		Hyphomicrobium	Treponema	Serratia	Atopobium	9.16437e-05
							p__unidentified_Bacteria;c__Phycisphaerae		4-29-1	7.83517e-08		unidentified_Desulfuromonadia	Chlamydiales	Solirubrobacterales	p__Bacteroidota;o__Cytophagales	7.796e-06		Microscillaceae	Aneurinibacillaceae	F082	p__unidentified_Bacteria;f__Rickettsiaceae	1.0695e-05		Olsenella	Eubacterium_ventriosum_group	Anaerosporobacter	Colidextribacter	0.000216756
							AT_s3_28		p__unidentified_Bacteria;c__Desulfobacteria	3.91759e-08		Chloroflexales	p__unidentified_Bacteria;o__Coriobacteriales	Steroidobacterales	p__Proteobacteria;o__Rhodospirillales	3.29077e-06		Caulobacteraceae	p__Actinobacteriota;f__Microtrichaceae	Vagococcaceae	p__unidentified_Bacteria;f__Ruminococcaceae	6.31907e-05		Proteus	Holdemanella	Eggerthella	Bilophila	0.000185518
							Sumerlaeia		p__Desulfobacterota;c__Desulfobacteria	3.91759e-08		Obscuribacterales	Entotheonellales	Subgroup_7	p__unidentified_Bacteria;o__Flavobacteriales	1.60621e-06		p__unidentified_Bacteria;f__Rikenellaceae	Desulfitibacteraceae	c__unidentified_Bacteria;f__Bifidobacteriaceae	Solirubrobacteraceae	9.48056e-06		Lautropia	Neisseria	Coprococcus	Clostridium_sensu_stricto_13	2.06702e-05
							Chthonomonadetes		Abditibacteria	3.91759e-08		p__Actinobacteriota;o__Gaiellales	Ignavibacteriales	Sva1033	Geobacterales	1.09692e-06		Vicinamibacteraceae	Clade_I	Rhizobiaceae	Hungateiclostridiaceae	5.05369e-06		Plesiomonas	Rhizobacter	Allobaculum	Hydrogenophilus	7.76137e-05
							p__Desulfobacterota;c__Desulfobacteria		Syntrophobacteria	7.83517e-08		p__unidentified_Bacteria;o__Clostridiales	unidentified_SAR324_clade(Marine_group_B)	Deinococcales	Kapabacteriales	2.85984e-06		UCG_010	Microscillaceae	unidentified_Gammaproteobacteria	p__unidentified_Bacteria;f__Sandaracinaceae	7.75682e-06		Treponema	Olsenella	Actinobacillus	[Eubacterium]_siraeum_group	4.70679e-05
							P2_11E		Dadabacteriia	3.91759e-08		JGI_0000069_P22	SAR86_clade	p__unidentified_Bacteria;o__Polyangiales	Hydrogenedentiales	6.34649e-06		Anaerovoracaceae	Hafniaceae	JG30_KF_CM45	Peptococcaceae	1.6258e-05		Paenibacillus	Flaviflexus	GCA_900066575	Providencia	3.03955e-05
							p__Candidatus_Raymondbacteria;c__Fibrobacteria		Sumerlaeia	1.56703e-07		Reyranellales	Thiotrichales	Nitrososphaerales	c__Gammaproteobacteria;o__WD260	1.17528e-06		Thiotrichaceae	Vicinamibacteraceae	Phaselicystidaceae	Synergistaceae	3.7413e-05		OLB8	Ruminococcus_gauvreauii_group	Porphyromonas	Aggregatibacter	2.87791e-05
							Omnitrophia		P2-11E	0		Anaerolineales	Puniceispirillales	Chloroflexales	Desulfitobacteriales	1.52786e-06		Peptococcaceae	Exiguobacteraceae	Flavobacteriaceae	Elusimicrobiaceae	1.68064e-05		Dechloromonas	Alloprevotella	Holdemania	Truepera	6.54562e-05
							Desulfotomaculia		p__Candidatus_Raymondbacteria;c__Fibrobacteria	0		Pedosphaerales	PAUC26f	c__unidentified_Gemmatimonadetes;o__Gemmatimonadales	Methylacidiphilales	1.60621e-06		Chitinophagaceae	p__unidentified_Bacteria;f__Erysipelotrichaceae	Micropepsaceae	p__unidentified_Bacteria;f__Prevotellaceae	9.71561e-06		Exiguobacterium	Actinobacillus	Lactococcus	Edwardsiella	2.20857e-05
									CPR2	0		p__unidentified_Bacteria;o__Pedosphaerales	Nitriliruptorales	Rubrobacterales	Entotheonellales	3.64336e-06		Elusimicrobiaceae	Obscuribacteraceae	p__unidentified_Bacteria;f__Christensenellaceae	Marinifilaceae	2.94603e-05		Comamonas	unidentified_AKYH767	Weissella	Anaerosporobacter	4.0265e-05
									AT-s3-28	0		c__Anaerolineae;o__1-20	c__unidentified_Gemmatimonadetes;o__Gemmatimonadales	Cellvibrionales	SAR86_clade	1.09692e-06		Aerococcaceae	Corynebacteriaceae	unidentified_Rhodospirillales	Dermabacteraceae	4.93616e-06		Finegoldia	Allobaculum	Succinivibrio	Lachnospiraceae_FCS020_group	3.61617e-05
												Oceanospirillales	Fimbriimonadales	Myxococcales	PAUC26f	2.70313e-06		AKYG1722	Leptotrichiaceae	Frankiaceae	Cyanobiaceae	4.46605e-06		Proteiniclasticum	Hyphomicrobium	Senegalimassilia	Comamonas	7.92277e-05
												Phycisphaerales	Euzebyales	Thermoanaerobaculales	Puniceispirillales	2.15467e-06		A0839	Weeksellaceae	p__unidentified_Bacteria;f__Xanthomonadaceae	Microcystaceae	5.60215e-06		P3OB_42	Lactococcus	Providencia	Clostridium_sensu_stricto_10	3.04199e-05
												WCHB1_41	UBA10353_marine_group	Subgroup_2	Chlamydiales	1.1361e-06		Phaselicystidaceae	Campylobacteraceae	Listeriaceae	o__Bacteroidales;f__F082	7.20836e-06		Prevotellaceae_UCG_001	Serratia	Peptococcus	Solobacterium	3.88071e-05
												p__unidentified_Bacteria;o__Paracaedibacterales	Legionellales	PeM15	Anaerolineales	1.64539e-06		NS9_marine_group	Acetobacteraceae	Xanthobacteraceae	p__unidentified_Bacteria;f__Lachnospiraceae	1.62972e-05		Bilophila	Eubacterium_ruminantium_group	Mitsuokella	Fournierella	6.93483e-05
												p__Chloroflexi;o__Anaerolineales	Gemmatales	Caldilineales	Haliangiales	3.2516e-06		Aneurinibacillaceae	p__unidentified_Bacteria;f__Prevotellaceae	Thorselliaceae	Bryobacteraceae	6.18979e-06		Ruminococcus_gauvreauii_group	Colidextribacter	Pediococcus	Arenimonas	4.18896e-05
												p__unidentified_Bacteria;o__Christensenellales	p__Proteobacteria;o__Tistrellales	p__Proteobacteria;o__unidentified_Gammaproteobacteria	UBA10353_marine_group	1.37116e-06		Halieaceae	Staphylococcaceae	unidentified_Clostridia_vadinBB60_group	Halieaceae	7.01248e-06		Rhizobacter	UCG_002	Atopobium	Pygmaiobacter	9.2385e-06
												PAUC26f	KI89A_clade	c__unidentified_Bacteria;o__Frankiales	Ignavibacteriales	1.25363e-06		Polyangiaceae	Williamwhitmaniaceae	p__unidentified_Bacteria;f__Marinifilaceae	p__Actinobacteriota;f__Microtrichaceae	1.2693e-05		unidentified_Bacteria	Plasticicumulans	Gemella	Caldimonas	2.36062e-05
												Elsterales	SAR202_clade	S085	Fimbriimonadales	2.38973e-06		Isosphaeraceae	Defluviicoccaceae	Hungateiclostridiaceae	p__unidentified_Bacteria;f__Butyricicoccaceae	1.21445e-05		Neisseria	CHKCI001	Lachnospiraceae_FCS020_group	Butyricicoccus	0.000374934
												c__unidentified_Bacteria;o__Frankiales	Haliangiales	Microtrichales	unidentified_SAR324_clade(Marine_group_B)	1.41033e-06		Acetobacteraceae	Pseudohongiellaceae	Cellulomonadaceae	Brachyspiraceae	3.01654e-06		Campylobacter	unidentified_Saccharimonadales	Peptostreptococcus	Prevotellaceae_UCG-003	1.3964e-05
												Subgroup_7	Methanobacteriales		Euzebyales	8.61869e-07		p__Bacteroidota;f__Chitinophagaceae	Mycoplasmataceae	Sphingobacteriaceae	Aneurinibacillaceae	3.565e-06		Helicobacter	Thiopseudomonas	Elusimicrobium	Aquamicrobium	2.39959e-05
												Rhodothermales	0319_6G20		c__unidentified_Firmicutes;o__DTU014	2.35055e-06		unidentified_Rhizobiales	Nisaeaceae	Solibacteraceae	Defluviicoccaceae	4.15264e-06		Thiopseudomonas	Knoellia	Lachnospiraceae_UCG_010	Frisingicoccus	1.573e-05
												Legionellales	DTU014		Steroidobacterales	2.89901e-06		Shewanellaceae	p__unidentified_Bacteria;f__Butyricicoccaceae	Victivallaceae	Anaplasmataceae	1.56703e-06		Coprobacillus	Terrisporobacter	Synergistes	Terrisporobacter	0.000144324
												DS_100	HOC36		KI89A_clade	6.6599e-07		Mitochondria	Elusimicrobiaceae	Paenibacillaceae	Desulfitibacteraceae	7.01248e-06		Tetragenococcus	Bilophila	Eubacterium_fissicatena_group	f__Oscillospiraceae;g__UCG-005	6.10317e-05
												Desulfotomaculales	c__Anaerolineae;o__1-20		Diplorickettsiales	9.79397e-07		p__unidentified_Bacteria;f__Erysipelotrichaceae	Marinifilaceae	Cardiobacteriaceae	p__unidentified_Bacteria;f__Rikenellaceae	1.99797e-06		Eubacterium_fissicatena_group	Paenibacillus	Butyricimonas	Serratia	6.65965e-05
												p__unidentified_Bacteria;o__Blastocatellales	Phycisphaerales		Gemmatales	1.88044e-06		Planococcaceae	Sphingobacteriaceae	Blastocatellaceae	p__unidentified_Bacteria;f__Microscillaceae	1.0695e-05		Thiobacillus	Clostridium_sensu_stricto_13	UCG_003	Dubosiella	6.48091e-05
												Rubrobacterales	Absconditabacteriales_(SR1)		Phycisphaerales	3.21242e-06		p__Proteobacteria;f__Geminicoccaceae	p__unidentified_Bacteria;f__Chitinophagaceae	Polyangiaceae	Leptotrichiaceae	1.59054e-05		Knoellia	Plesiomonas	unidentified_Lachnospiraceae	Actinobacillus	5.1344e-05
												p__unidentified_Bacteria;o__Desulfitobacteriales	Thermoactinomycetales		p__unidentified_Bacteria;o__Steroidobacterales	1.64539e-06		Desulfitobacteriaceae	Stappiaceae	Saprospiraceae	Hyphomonadaceae	9.32386e-06		Xanthobacter	Anaerococcus	Brachyspira	Saccharothrix	8.96637e-06
												Run_SP154	Limnochordales		Thermoactinomycetales	3.13407e-07		Cellulomonadaceae	Arcobacteraceae	Promicromonosporaceae	Vicinamibacteraceae	9.75479e-06		Pedomicrobium	OLB8	Negativibacillus	NK4A214_group	8.17464e-05
												c__unidentified_Bacteria;o__Bifidobacteriales	p__unidentified_Bacteria;o__Acetobacterales		Azospirillales	1.95879e-06		Deferribacteraceae	Thermaceae	Dongiaceae	c__Alphaproteobacteria;o__SAR11_clade;f__Clade_I	2.2722e-06		Hydrogenophilus	Clostridium_sensu_stricto_2	Paeniclostridium	Nakamurella	1.47182e-05
												Symbiobacteriales	Diplorickettsiales		Desulfotomaculales	8.61869e-07		Methylophilaceae	p__unidentified_Bacteria;f__Lachnospiraceae	p_251_o5	Bacteroidales_RF16_group	2.50726e-06		CL500_29_marine_group	Pedomicrobium	o__Oscillospirales;g__unidentified_Ruminococcaceae	Lautropia	3.29449e-05
												Subgroup_17	unidentified_Gammaproteobacteria		c__Oligoflexia;o__0319-6G20	1.21445e-06		p__unidentified_Bacteria;f__Lachnospiraceae	Isosphaeraceae	Acholeplasmataceae	Thiotrichaceae	2.66396e-06		Peptoniphilus	CL500_29_marine_group	Succinatimonas	f__Lachnospiraceae;g__CHKCI001	4.89795e-05
												Pseudonocardiales	Dongiales		Methanobacteriales	2.78149e-06		Blastocatellaceae	Coxiellaceae	unidentified_Clostridia_UCG_014	Corynebacteriaceae	2.61303e-05		Alloprevotella	Acinetobacter	Staphylococcus	Anaerococcus	2.33342e-05
												Holophagales	Pyrinomonadales		Nitriliruptorales	1.88044e-06		Haliangiaceae	NS9_marine_group	Anaerofustaceae	p__unidentified_Bacteria;f__Erysipelotrichaceae	8.77539e-06		Oscillibacter	Pseudaminobacter	Pyramidobacter	Olsenella	9.77154e-05
												p__unidentified_Bacteria;o__Spirochaetales	Thiomicrospirales		p__unidentified_Bacteria;o__Legionellales	8.22693e-07		Vagococcaceae	Hyphomonadaceae	Weeksellaceae	Acetobacteraceae	1.16744e-05		Catabacter	unidentified_Nitrospiraceae	Bacillus	Cenarchaeum	6.02991e-06
												Streptomycetales	p__Actinobacteriota;o__Actinomarinales		Elsterales	2.1155e-06		Paracaedibacteraceae	unidentified_Ferrovibrionales	p__Proteobacteria;f__Xanthobacteraceae	Williamwhitmaniaceae	1.68456e-06		Eubacterium_ventriosum_group	Helicobacter	Desulfitibacter	Dechloromonas	1.31541e-05
												Elev_16S_1166	Vibrionales		SAR202_clade	2.15467e-06		Nocardiaceae	Polyangiaceae	Nitrospiraceae	Pseudohongiellaceae	6.03308e-06		GCA_900066575	Polycyclovorans	Mailhella	f__Myxococcaceae;g__P3OB-42	1.46419e-05
												R7C24	Steroidobacterales		Pedosphaerales	4.07429e-06		Mycobacteriaceae	A0839	unidentified_Gaiellales	Obscuribacteraceae	2.62478e-06		Granulicatella	NK4A214_group	Solobacterium	[Eubacterium]_xylanophilum_group	3.188e-05
												Kallotenuales	Pedosphaerales		p__unidentified_Bacteria;o__Peptococcales	5.79803e-06		Corynebacteriaceae	AKYG1722	D05_2	Isosphaeraceae	5.6805e-06		CHKCI001	Prevotellaceae_UCG_001	unidentified_Chloroplast	Hyphomicrobium	4.01651e-05
												Micropepsales	p__unidentified_Bacteria;o__Clostridiales		p__unidentified_Bacteria;o__Acetobacterales	1.48868e-06		Fusibacteraceae	Nitrososphaeraceae	Paludibacteraceae	p__unidentified_Bacteria;f__Eggerthellaceae	2.07632e-06		Intestinimonas	Paraprevotella	Lachnospiraceae_NK3A20_group	Senegalimassilia	4.60402e-05
												Opitutales	Kiloniellales		p__unidentified_Bacteria;o__Vicinamibacterales	2.1155e-06		Fimbriimonadaceae	p__Bacteroidota;f__Microscillaceae	Gemmatimonadaceae	p__unidentified_Bacteria;f__Chitinophagaceae	3.68253e-06		Plasticicumulans	Psychrobacter	Lachnospiraceae_NC2004_group	Treponema	4.15905e-05
												CCM19a	Streptosporangiales		c__Gammaproteobacteria;o__Ga0077536	1.84127e-06		Pleomorphomonadaceae	Alcaligenaceae	Haliangiaceae	Aerococcaceae	1.17136e-05		Senegalimassilia	Granulicatella	Kocuria	Plesiomonas	2.25096e-05
												Chthoniobacterales	Ga0077536		Dongiales	2.1155e-06		p__unidentified_Bacteria;f__Beijerinckiaceae	unidentified_NRL2	Syntrophomonadaceae	Phaselicystidaceae	4.62275e-06		Succinivibrio	Intestinimonas	Oribacterium	Paenibacillus	1.96518e-05
												Babeliales	p__unidentified_Bacteria;o__Steroidobacterales		Planctomycetales	1.68456e-06		Deinococcaceae	Cyclobacteriaceae	Limnochordaceae	o__Thermomicrobiales;f__AKYG1722	4.74028e-06		unidentified_Saccharimonadales	Halomonas	Finegoldia	f__Saprospiraceae;g__OLB8	1.5267e-05
												Ardenticatenales	p__unidentified_Bacteria;o__Peptococcales		p__unidentified_Bacteria;o__Clostridiales	4.7011e-07		unidentified_Gastranaerophilales	unidentified_Rhodospirillales	Kiloniellaceae	Polyangiaceae	2.93819e-06		Rhodanobacter	Thiobacillus	Odoribacter	[Ruminococcus]_gauvreauii_group	0.000134292
												Acholeplasmatales	Phormidesmiales		Streptomycetales	2.23302e-06		Mycoplasmataceae	Nakamurellaceae	Bdellovibrionaceae	Mycoplasmataceae	3.52583e-06		Pseudaminobacter	Aeromonas	Prevotellaceae_UCG_004	Exiguobacterium	1.11962e-05
												p__Proteobacteria;o__Rhodospirillales	Streptomycetales		Vibrionales	7.05166e-07		Gemmataceae	Methyloligellaceae	Acidothermaceae	o__Rhizobiales;f__A0839	5.01451e-06		Lentimicrobium	Marvinbryantia	Edwardsiella	Candidatus_Nitrosopumilus	4.03313e-05
												0319_6G20	Azospirillales		c__unidentified_Planctomycetes;o__Gemmatales	1.17528e-06		Paludibacteraceae	Hydrogenedensaceae	unidentified_Bacteria	unidentified_Rhizobiales	6.89495e-06		Pediococcus	Cutibacterium	Prevotellaceae_Ga6A1_group	Finegoldia	3.41833e-05
												Ga0077536	Thermoanaerobaculales		Reyranellales	1.56703e-06		Desulfitibacteraceae	Methylacidiphilaceae	unidentified_Gastranaerophilales	Thermaceae	3.76088e-06		Fenollaria	Brevundimonas	Parvimonas	Allisonella	2.6246e-05
												Brachyspirales	p__Proteobacteria;o__Legionellales		p__unidentified_Bacteria;o__Limnochordales	2.35055e-07		Sphingobacteriaceae	Geobacteraceae	KD3_93	Nisaeaceae	6.8166e-06		Defluviitaleaceae_UCG_011	Dokdonella	Family_XIII_AD3011_group	Neisseria	9.49769e-05
												Nannocystales	c__unidentified_Planctomycetes;o__Gemmatales		unidentified_Desulfuromonadia	2.62478e-06		Woeseiaceae	Nocardiaceae	p__unidentified_Bacteria;f__Caulobacteraceae	Sphingobacteriaceae	3.13407e-06		Nitrosomonas	HIMB11	Dubosiella	Proteiniclasticum	1.1117e-05
												p__unidentified_Bacteria;o__Fusobacteriales	p__unidentified_Bacteria;o__Vicinamibacterales		p__unidentified_Bacteria;o__Thermoactinomycetales	3.13407e-07		Diplorickettsiaceae	Terasakiellaceae	Reyranellaceae	NS9_marine_group	7.13001e-06		Empedobacter	Mitsuokella	Cutibacterium	Rhizobacter	2.94398e-05
												Thermoanaerobaculales	Desulfitobacteriales		Rubrobacterales	7.05166e-07		p__unidentified_Bacteria;f__Peptococcaceae	unidentified_Rhizobiales	Exiguobacteraceae	Stappiaceae	4.5444e-06		Bdellovibrio	Conexibacter	Methyloversatilis	Prevotellaceae_UCG-001	5.90342e-05
												Pyrinomonadales	p__unidentified_Bacteria;o__Thermoactinomycetales		c__Gammaproteobacteria;o__JG36-GS-52	5.48462e-07		Steroidobacteraceae	Ignavibacteriaceae	p__unidentified_Bacteria;f__Beijerinckiaceae	Coxiellaceae	3.95676e-06		Barnesiella	Nocardioides	Mycoplasma	Flaviflexus	2.55656e-05
												SJA_15	Armatimonadales		Pirellulales	1.60621e-06		c__unidentified_Planctomycetes;f__Gemmataceae	Phaselicystidaceae	Dermabacteraceae	Ethanoligenenaceae	4.03511e-06		unidentified_Nitrospiraceae	Defluviitaleaceae_UCG_011	Hungatella	Defluviitaleaceae_UCG-011	1.6034e-05
												unidentified_Gammaproteobacteria	Deferribacterales		c__unidentified_Gemmatimonadetes;o__Gemmatimonadales	2.35055e-06		Hydrogenedensaceae	Alcanivoracaceae1	unidentified_Azospirillales	Alcaligenaceae	6.38567e-06		NK4A214_group	Peptostreptococcus	Microbacterium	Allobaculum	5.39323e-05
												Chlorobiales	Pirellulales		p__unidentified_Bacteria;o__Balneolales	1.33198e-06		Cyclobacteriaceae	Entotheonellaceae	unidentified_Alphaproteobacteria	unidentified_Ferrovibrionales	4.50522e-06		Peptostreptococcus	Holdemania	Lachnoanaerobaculum	unidentified_AKYH767	1.20191e-05
												DTU014	p__unidentified_Bacteria;o__Puniceispirillales		p__unidentified_Bacteria;o__unidentified_Gammaproteobacteria	1.37116e-06		p__unidentified_Bacteria;f__Acetobacteraceae	Peptococcaceae	Solimonadaceae	Nitrososphaeraceae	7.05166e-07		Paraprevotella	Howardella	Howardella	unidentified_Bacteria	9.51275e-06
												Victivallales	Balneolales		p__unidentified_Bacteria;o__Puniceispirillales	7.44341e-07		Prolixibacteraceae	Chlamydiaceae	Gaiellaceae	p__unidentified_Bacteria;f__Methyloligellaceae	5.60215e-06		Fastidiosipila	Bdellovibrio	Anaerofilum	Campylobacter	2.00096e-05
												1013_28_CG33	Acidobacteriales		p__Actinobacteriota;o__Actinomarinales	1.37116e-06		Listeriaceae	Marinobacteraceae	p__unidentified_Bacteria;f__unidentified_Peptostreptococcales_Tissierellales	p__Proteobacteria;f__Geminicoccaceae	2.78149e-06		Coprococcus	Ralstonia	Lachnospiraceae_UCG_001	Thiopseudomonas	7.90815e-06
												Sumerlaeales	Reyranellales		Thiomicrospirales	5.09286e-07		Ignavibacteriaceae	unidentified_SAR324_clade(Marine_group_B)	Defluviicoccaceae	p__Bacteroidota;f__Microscillaceae	9.40221e-07		Dokdonella	Nitrosomonas	Dielma	Tetragenococcus	4.30558e-06
												c__unidentified_Bacteria;o__Actinomycetales	Fibrobacterales		Pyrinomonadales	3.29077e-06		Thermaceae	Fusibacteraceae	Bryobacteraceae	unidentified_Rhodospirillales	2.62478e-06		Acetoanaerobium	unidentified_Lachnospiraceae	Coprobacter	Thiobacillus	2.44283e-05
												Acidobacteriales	unidentified_Limnochordia		unidentified_Limnochordia	3.13407e-07		Methanobacteriaceae	Idiomarinaceae	Pyrinomonadaceae	Paracaedibacteraceae	9.79397e-07		Terrisporobacter	Lachnospiraceae_NC2004_group	Shuttleworthia	Plasticicumulans	1.52684e-05
												mle1_27	Planctomycetales		c__Gammaproteobacteria;o__HOC36	3.91759e-07		Dongiaceae	Thiotrichaceae	unidentified_Oscillospirales	Arcobacteraceae	1.2928e-06		Christensenellaceae_R_7_group	Azospira	Atopostipes	Knoellia	1.80933e-05
												PeM15	Paracaedibacterales		c__unidentified_Bacteria;o__Actinomycetales	5.87638e-07		Geoalkalibacteraceae	Saccharospirillaceae	Hyphomicrobiaceae	unidentified_NRL2	4.19182e-06		Delftia	Anaerostignum	Corynebacterium	unidentified_Saccharimonadales	5.03572e-05
												p__unidentified_Bacteria;o__Vicinamibacterales	Woesearchaeales		Streptosporangiales	1.56703e-06		Balneolaceae	Geodermatophilaceae	Cytophagaceae	Shewanellaceae	2.23302e-06		Kocuria	Johnsonella	Acetanaerobacterium	Xanthobacter	8.2215e-06
												Micromonosporales	Chloroflexales		Absconditabacteriales_(SR1)	1.37116e-06		c__unidentified_Bacteria;f__Isosphaeraceae	Thalassospiraceae	Fusibacteraceae	Geobacteraceae	1.09692e-06		Stenotrophomonas	Lachnoanaerobaculum	Phocea	Christensenellaceae_R-7_group	6.87462e-05
												Leptospirales	Marine_Group_II		c__unidentified_Gracilibacteria;o__JGI_0000069-P22	4.7011e-07		unidentified_RF39	Spongiibacteraceae	Myxococcaceae	Nocardiaceae	5.8372e-06		Azospira	OLB15	Candidatus_Saccharimonas	Pedomicrobium	8.29939e-06
												JG36_GS_52	Sva1033		Chloroflexales	9.40221e-07		Desulfomicrobiaceae	Bacteroidales_RF16_group	vadinBE97	Cyclobacteriaceae	2.82066e-06		Turicibacter	Family_XIII_AD3011_group	Faecalicoccus	f__Ilumatobacteraceae;g__CL500-29_marine_group	1.92611e-05
												Solirubrobacterales	Rubrobacterales		c__Kiritimatiellae;o__WCHB1-41	1.25363e-06		Methylacidiphilaceae	Mycobacteriaceae	Rubrobacteriaceae	Hymenobacteraceae	1.25363e-06		Thermomonas	Succinatimonas	Herbinix	Peptoniphilus	1.28408e-05
												unidentified_SAR324_clade(Marine_group_B)	Opitutales		p__unidentified_Bacteria;o__Spirochaetales	5.09286e-07		c__unidentified_Gemmatimonadetes;f__Gemmatimonadaceae	MWH_CFBk5	Sandaracinaceae	Hydrogenedensaceae	6.34649e-06		Butyricimonas	Stenotrophomonas	Abiotrophia	Intestinimonas	9.01158e-05
												unidentified_Alphaproteobacteria	Zavarziniales		Kryptoniales	1.56703e-07		Brevibacteriaceae	Nitriliruptoraceae	Cellvibrionaceae	Cellulomonadaceae	1.56703e-06		OLB15	Christensenellaceae_R_7_group	UCG_008	Catabacter	7.16805e-06
												Chromatiales	p__Firmicutes;o__Desulfitobacteriales		c__Gammaproteobacteria;o__CCM19a	7.44341e-07		Rubinisphaeraceae	Iamiaceae	Azospirillaceae	Alcanivoracaceae1	4.3877e-06		Synergistes	Aquamicrobium	Enorma	Granulicatella	4.64316e-05
												Longimicrobiales	c__unidentified_Bacteria;o__Isosphaerales		c__unidentified_Bacteria;o__Bifidobacteriales	3.52583e-07		Arcobacteraceae	Euzebyaceae	Halomonadaceae	Planococcaceae	6.42484e-06		Shuttleworthia	Paracoccus	Hymenobacter	f__Lachnospiraceae;g__GCA-900066575	2.58005e-05
												p__unidentified_Bacteria;o__unidentified_Gammaproteobacteria	unidentified_Desulfuromonadia		Thermoanaerobaculales	1.2928e-06		unidentified_Azospirillales	Cryomorphaceae	Woeseiaceae	Terasakiellaceae	3.2516e-06		Lachnoanaerobaculum	Acetoanaerobium	unidentified_Saccharimonadales	unidentified_Nitrospiraceae	2.93246e-05
												Oligoflexales	p__unidentified_Bacteria;o__Verrucomicrobiales		Micropepsales	7.44341e-07		Caloramatoraceae	p__Proteobacteria;f__Methyloligellaceae	Thermoanaerobaculaceae	Entotheonellaceae	3.64336e-06		Bryobacter	Synergistes	Negativicoccus	Succinivibrio	1.14376e-05
												Vibrionales	Desulfobulbales		Phormidesmiales	7.05166e-07		Roseiflexaceae	Legionellaceae	Nitrososphaeraceae	Desulfitobacteriaceae	6.26814e-07		Moryella	Providencia	Alcanivorax	Pseudaminobacter	1.24877e-05
												Pirellulales	Elsterales		p__Proteobacteria;o__Legionellales	8.61869e-07		Frankiaceae	c__unidentified_Gemmatimonadetes;f__Gemmatimonadaceae	Nocardiaceae	Methylacidiphilaceae	1.60621e-06		Dermabacter	Atopobium	Leptotrichia	Pediococcus	1.37978e-05
												p__unidentified_Bacteria;o__Acidaminococcales	p__unidentified_Bacteria;o__Blastocatellales		Woesearchaeales	4.7011e-07		unidentified_Desulfitobacteriales	Fimbriimonadaceae	Solirubrobacteraceae	Vagococcaceae	1.17528e-06		unidentified_AKYH767	Bacillus	Brevundimonas	Lentimicrobium	4.26658e-06
												Methanomassiliicoccales	1013_28_CG33		Armatimonadales	1.56703e-07		Gaiellaceae	Gemmataceae	Devosiaceae	unidentified_Gastranaerophilales	7.83517e-07		Lactonifactor	Bryobacter	Adlercreutzia	Polycyclovorans	1.04938e-05
												KIST_JJY010	unidentified_SJA_28		c__Anaerolineae;o__SJA-15	5.87638e-07		Iamiaceae	Caloramatoraceae	Deinococcaceae	Chlamydiaceae	1.1361e-06		IMCC26207	Thermomonas	Thermus	Nitrosomonas	2.56816e-05
												Absconditabacteriales_(SR1)	p__unidentified_Bacteria;o__Christensenellales		Marine_Group_II	5.09286e-07		Obscuribacteraceae	Desulfomicrobiaceae	Tsukamurellaceae	Fusibacteraceae	3.99594e-06		UCG_005	Terrimonas	Candidatus_Stoquefichus	Coprococcus	3.71995e-05
												Ectothiorhodospirales	Anaerolineales		unidentified_OM190	4.30935e-07		Devosiaceae	p__Proteobacteria;f__Geminicoccaceae	Pleomorphomonadaceae	Mycobacteriaceae	4.93616e-06		Allobaculum	Coprococcus	Muribaculum	Fenollaria	1.20601e-05
												Desulfobulbales	unidentified_OM190		p__unidentified_Bacteria;o__Acidobacteriales	9.01045e-07		Marinilabiliaceae	Haliangiaceae	Sanguibacteraceae	p__unidentified_Bacteria;f__Beijerinckiaceae	9.01045e-07		Lachnospiraceae_ND3007_group	Ferruginibacter	Catabacter	Empedobacter	2.54431e-06
												p__unidentified_Bacteria;o__Chloroflexales	Ardenticatenales		c__Anaerolineae;o__1-20	6.26814e-07		Bacteroidales_RF16_group	Clostridium_methylpentosum_group	Roseiflexaceae	p__unidentified_Bacteria;f__Cryomorphaceae	1.33198e-06		Defluviicoccus	Microcystis_PCC_7914	Leuconostoc	Halomonas	6.18643e-06
												c__unidentified_Bacteria;o__Planctomycetales	Tenderiales		c__Polyangia;o__mle1-27	1.01857e-06		Alteromonadaceae	Salinisphaeraceae	SC_I_84	Thalassospiraceae	1.17528e-06		Paracoccus	Delftia	Campylobacter	Bdellovibrio	1.07651e-05
												p__unidentified_Bacteria;o__Synergistales	Chlorobiales		p__Actinobacteriota;o__Gaiellales	5.87638e-07		Reyranellaceae	Planococcaceae	Trueperaceae	Desulfomicrobiaceae	1.44951e-06		Acidaminococcus	OM60(NOR5)_clade	Oligella	Marvinbryantia	8.4996e-06
												unidentified_OM190	p__unidentified_Bacteria;o__Burkholderiales		Micromonosporales	1.33198e-06		p__unidentified_Bacteria;f__Atopobiaceae	SAR116_clade	Nocardioidaceae	Geodermatophilaceae	1.80209e-06		Blastomonas	Atopostipes	Tannerella	Brevundimonas	2.03264e-05
												Kiloniellales	Thermaerobacterales		p__unidentified_Bacteria;o__Kiloniellales	1.25363e-06		Bacteroidales_BS11_gut_group	Aerococcaceae	Brevibacteriaceae	Anaerolineaceae	1.64539e-06		Cellulosilyticum	Pediococcus	Aeriscardovia	Dokdonella	9.04345e-06
												Holosporales	p__Proteobacteria;o__unidentified_Gammaproteobacteria		p__unidentified_Bacteria;o__Paracaedibacterales	5.09286e-07		Phycisphaeraceae	Clade_II	c__unidentified_Gemmatimonadetes;f__Gemmatimonadaceae	p__unidentified_Bacteria;f__Pleomorphomonadaceae	1.33198e-06		Gemmobacter	Aneurinibacillus	Anaerolinea	Nocardioides	1.29996e-05
												Tepidisphaerales	Cardiobacteriales		c__Gammaproteobacteria;o__Run-SP154	3.13407e-07		Alcanivoracaceae1	EF100_94H03	Bogoriellaceae	Marinobacteraceae	1.05775e-06		Anaerostignum	IMCC26207	Catonella	Conexibacter	9.08432e-06
												C0119	Brachyspirales		Cardiobacteriales	1.68456e-06		Anaerolineaceae	Devosiaceae	unidentified_Frankiales	Haliangiaceae	3.2516e-06		Wolbachia	Lacibacter	Shewanella	Mitsuokella	1.49699e-05
												p__Chloroflexi;o__Caldilineales	CCM19a		c__unidentified_Bacteria;o__Isosphaerales	1.1361e-06		Dethiosulfatibacteraceae	Crocinitomicaceae	Kaistiaceae	Saccharospirillaceae	1.09692e-06		Oribacterium	Barnesiella	unidentified_Mitochondria	Holdemania	4.67838e-05
												c__unidentified_Bacteria;o__Pirellulales	p__unidentified_Bacteria;o__Desulfobulbales		Kordiimonadales	1.95879e-07		Alcaligenaceae	Paludibacteraceae	p__Proteobacteria;f__unidentified_Gammaproteobacteria	Idiomarinaceae	8.22693e-07		Leptotrichia	Negativibacillus	Blastomonas	Ralstonia	1.51525e-05
												p__unidentified_Bacteria;o__Burkholderiales	Caldalkalibacillales		p__unidentified_Bacteria;o__Anaerolineales	1.25363e-06		Ethanoligenenaceae	Methanobacteriaceae	Salisediminibacteriaceae	Ignavibacteriaceae	6.6599e-07		Rhodobacter	Aureimonas	Knoellia	f__Rhodobacteraceae;g__HIMB11	6.73485e-06
												Limnochordales	p__unidentified_Bacteria;o__Peptostreptococcales_Tissierellales		Thermaerobacterales	1.95879e-07		p__unidentified_Bacteria;f__Anaerolineaceae	p__Firmicutes;f__Sporomusaceae	Nitrosomonadaceae	Salinisphaeraceae	1.25363e-06		UCG_003	Desulfitibacter	Paludicola	Peptostreptococcus	2.79648e-05
												p__unidentified_Bacteria;o__Verrucomicrobiales	p__unidentified_Bacteria;o__Anaerolineales		p__Firmicutes;o__Limnochordales	5.48462e-07		p__unidentified_Bacteria;f__Christensenellaceae	unidentified_Absconditabacteriales_(SR1)	Sporichthyaceae	Spongiibacteraceae	2.23302e-06		Fournierella	Geobacillus	GCA_900066755	Fastidiosipila	4.26708e-06
												Salinisphaerales	p__unidentified_Bacteria;o__Synergistales		Subgroup_7	1.09692e-06		p__unidentified_Bacteria;f__Paracaedibacteraceae	Pseudoalteromonadaceae	Caldilineaceae	Euzebyaceae	8.61869e-07		Mobiluncus	Clade_Ia	Thermomonas	Lachnospiraceae_NC2004_group	3.73226e-05
												Caedibacterales	Acholeplasmatales		p__unidentified_Bacteria;o__Synergistales	1.95879e-07		Spongiibacteraceae	Pyrinomonadaceae		Deinococcaceae	1.56703e-06		Hyphomonas	Shuttleworthia	Pseudoxanthomonas	Howardella	7.09012e-06
												Solibacterales	mle1_27		c__Gammaproteobacteria;o__CCD24	7.05166e-07		Hymenobacteraceae	Thermoactinomycetaceae		Fimbriimonadaceae	2.38973e-06		Brevundimonas	o__Oscillospirales;g__unidentified_Ruminococcaceae	DTU089	Azospira	1.13138e-05
												Omnitrophales	p__Firmicutes;o__Limnochordales		Opitutales	4.30935e-07		Pedosphaeraceae	Diplorickettsiaceae		SAR116_clade	5.87638e-07		Luteitalea	Edwardsiella	Streptomyces	unidentified_Lachnospiraceae	2.38855e-06
												Cardiobacteriales	JTB23		Caldalkalibacillales	1.17528e-07		Tsukamurellaceae	unidentified_Gammaproteobacteria		unidentified_SAR324_clade(Marine_group_B)	1.41033e-06		Soehngenia	Anaerovorax	Selenomonas	Anaerostignum	1.51199e-05
												p__unidentified_Bacteria;o__Caulobacterales	c__unidentified_Bacteria;o__Frankiales		Zavarziniales	7.44341e-07		Elioraeaceae	Dongiaceae		Woeseiaceae	1.52786e-06		Holdemania	Oribacterium	Kurthia	Acetoanaerobium	9.00532e-06
												p__unidentified_Bacteria;o__Eubacteriales	Holosporales		Kallotenuales	3.52583e-07		p__unidentified_Bacteria;f__Eggerthellaceae	Ethanoligenenaceae		Diplorickettsiaceae	9.79397e-07		Succinatimonas	Oceanococcus	Anaerobiospirillum	Lachnoanaerobaculum	2.4436e-05
												p__unidentified_Bacteria;o__Peptostreptococcales_Tissierellales	p__unidentified_Bacteria;o__Paracaedibacterales		Acanthopleuribacterales	1.17528e-07		p__unidentified_Bacteria;f__Pedosphaeraceae	Phycisphaeraceae		p__Proteobacteria;f__Methyloligellaceae	3.01654e-06		Mitsuokella	Aggregatibacter	unidentified_Clostridium_methylpentosum_group	p__Chloroflexi;c__Anaerolineae;g__OLB15	5.59817e-06
												Ktedonobacterales	R7C24		p__unidentified_Bacteria;o__Lactobacillales	1.56703e-07		unidentified_Rhodospirillales	p__unidentified_Bacteria;f__Acetobacteraceae		p__unidentified_Bacteria;f__Paludibacteraceae	1.44951e-06		o__Oscillospirales;g__unidentified_Ruminococcaceae	Luteitalea	Marvinbryantia	Johnsonella	6.14834e-06
												CCD24	Run_SP154		unidentified_SJA-28	1.56703e-07		Dermacoccaceae	Azospirillaceae		[Clostridium]_methylpentosum_group	2.35055e-06		Flaviflexus	Lachnospiraceae_UCG_010	Candidatus_Soleaferrea	Kocuria	1.07348e-05
												Syntrophomonadales	p__Acidobacteriota;o__Acidobacteriales		c__Desulfuromonadia;o__Sva1033	1.17528e-07		Elsteraceae	Prolixibacteraceae		Gemmataceae	1.88044e-06		Thiothrix	Allisonella	UCG_009	Peptococcus	1.62696e-05
													Longimicrobiales		Izemoplasmatales	1.56703e-07		Azospirillaceae	SM2D12		p__unidentified_Bacteria;f__Steroidobacteraceae	1.64539e-06		Ottowia	Nitrosospira	Anaerococcus	Stenotrophomonas	1.13525e-05
													Subgroup_7		Silvanigrellales	1.56703e-07		Streptomycetaceae	p__unidentified_Bacteria;f__Marinifilaceae		o__Cytophagales;f__MWH-CFBk5	2.2722e-06		Clostridium_sensu_stricto_18	Leptotrichia	Paraeggerthella	Delftia	6.45954e-06
													Leptospirales		c__Gammaproteobacteria;o__R7C24	4.30935e-07		Nocardioidaceae	Chromobacteriaceae		Phycisphaeraceae	3.21242e-06		Peptococcus	Solobacterium	A2	Family_XIII_AD3011_group	2.99658e-05
													WCHB1_41		p__unidentified_Bacteria;o__Burkholderiales	9.01045e-07		unidentified_Desulfotomaculales	Steroidobacteraceae		Thermoactinomycetaceae	3.13407e-07		Dechlorobacter	Exiguobacterium	Lactonifactor	Succinatimonas	1.8346e-05
													Oligoflexales		Fibrobacterales	2.35055e-07		Holophagaceae	Labraceae		EF100-94H03	1.56703e-06		Lachnospiraceae_NK3A20_group	Prevotellaceae_Ga6A1_group	Family_XIII_UCG_001	Synergistes	2.50917e-05
													Micropepsales		Chlorobiales	3.52583e-07		Pseudonocardiaceae	Pedosphaeraceae		Caloramatoraceae	5.87638e-07		Family_XIII_AD3011_group	Campylobacter	Candidatus_Arthromitus	Elusimicrobium	1.68183e-05
													Nannocystales		c__Gammaproteobacteria;o__1013-28-CG33	3.91759e-07		Williamwhitmaniaceae	Nodosilineaceae		o__SAR11_clade;f__Clade_II	6.6599e-07		Elusimicrobium	Moheibacter	Leucobacter	Paracoccus	8.29954e-06
													unidentified_TK10		Ktedonobacterales	6.26814e-07		Thorselliaceae	Parvibaculaceae		Brevibacteriaceae	1.44951e-06		Phaselicystis	Synechococcus_CC9902	Cellulosilyticum	Lachnospiraceae_UCG-010	3.85748e-05
													p__unidentified_Bacteria;o__Lactobacillales		Subgroup_2	5.87638e-07		Symbiobacteraceae	Vibrionaceae		unidentified_Desulfotomaculales	8.61869e-07		Aggregatibacter	Finegoldia	Oscillospira	Thermomonas	1.40558e-05
													p__unidentified_Bacteria;o__Spirochaetales		p__unidentified_Bacteria;o__Christensenellales	2.62478e-06		37_13	Clade_III		Elsteraceae	2.1155e-06		Cloacibacillus	Faecalibaculum	Cetobacterium	Butyricimonas	1.42655e-05
													JGI_0000069_P22		Longimicrobiales	6.26814e-07		Legionellaceae	p__unidentified_Bacteria;f__Caloramatoraceae		Nitriliruptoraceae	1.88044e-06		Hydrogenophaga	Ascidiaceihabitans	Arcobacter	Shuttleworthia	1.3793e-05
													p__unidentified_Bacteria;o__Cellvibrionales		p__unidentified_Bacteria;o__Verrucomicrobiales	3.91759e-07		unidentified_Clostridia_UCG_014	Actinomarinaceae		p__unidentified_Bacteria;f__Peptococcaceae	5.79803e-06		Facklamia	Sva0996_marine_group	Gordonibacter	Dermabacter	3.91413e-06
													p__unidentified_Bacteria;o__Acidaminococcales		p__unidentified_Bacteria;o__Caulobacterales	2.74231e-07		unidentified_Frankiales	Thioglobaceae		Methanobacteriaceae	2.78149e-06		Mailhella	Anaerobiospirillum	ASF356	Moryella	1.76134e-06
													Kryptoniales		Subgroup_17	5.87638e-07		p__unidentified_Bacteria;f__Ilumatobacteraceae	Woeseiaceae		Iamiaceae	1.09692e-06		Anaerovorax	Staphylococcus	DEV114	Microcystis_PCC-7914	5.36403e-06
													c__unidentified_Chlamydiae;o__Chlamydiales		p__Chloroflexi;o__Caldilineales	2.35055e-07		p__unidentified_Bacteria;f__Spirochaetaceae	p__Bacteroidota;f__Prolixibacteraceae		Pedosphaeraceae	4.07429e-06		Aneurinibacillus	Dechlorobacter	Lachnospiraceae_UCG_004	f__Oscillospiraceae;g__UCG-003	2.06616e-05
													MA_28_I98C		p__unidentified_Bacteria;o__Thiotrichales	1.56703e-07		p__Firmicutes;f__Caloramatoraceae	Streptomycetaceae		p__unidentified_Bacteria;f__Prolixibacteraceae	2.2722e-06		OM60(NOR5)_clade	Cyanobium_PCC_6307	Granulicatella	Bryobacter	6.18548e-06
													Subgroup_2		p__unidentified_Bacteria;o__Azospirillales	3.52583e-07		unidentified_Clostridia_vadinBB60_group	p__Myxococcota;f__Sandaracinaceae		p__unidentified_Bacteria;f__Acetobacteraceae	1.48868e-06		Pajaroellobacter	Rhodobacter	Arthrobacter	p__unidentified_Bacteria;g__unidentified_Lachnospiraceae	6.54682e-06
													Arenicellales		p__unidentified_Bacteria;o__Peptostreptococcales-Tissierellales	2.35055e-07		p__unidentified_Bacteria;f__Blastocatellaceae	p__unidentified_Bacteria;f__Peptococcaceae		Crocinitomicaceae	9.79397e-07		Microbacterium	Defluviicoccus	unidentified_RF39	Terrimonas	4.6196e-06
													Pseudanabaenales		Methanomassiliicoccales	1.56703e-07		Idiomarinaceae	Lentimicrobiaceae		p__unidentified_Bacteria;f__Legionellaceae	8.22693e-07		Sphingopyxis	Massilia	Lachnospiraceae_UCG_006	Blastomonas	1.1082e-05
													p__Chloroflexi;o__Caldilineales		p__unidentified_Bacteria;o__Blastocatellales	1.17528e-07		Dietziaceae	Rubinisphaeraceae		Parvibaculaceae	8.61869e-07		Lachnospiraceae_UCG_010	Herbinix	Modestobacter	Ferruginibacter	4.07182e-06
													p__unidentified_Bacteria;o__Pedosphaerales		c__Desulfuromonadia;o__MA-28-I98C	1.56703e-07		Rubrobacteriaceae	p__Bacteroidota;f__Cryomorphaceae		p__unidentified_Bacteria;f__Caloramatoraceae	4.7011e-07		Roseomonas	Gemmobacter	Schlegelella	f__Halieaceae;g__OM60(NOR5)_clade	6.6166e-06
													Ktedonobacterales		p__Proteobacteria;o__unidentified_Gammaproteobacteria	3.91759e-07		Sporichthyaceae	Cellvibrionaceae		Rubinisphaeraceae	1.2928e-06		Isosphaera	Pseudohongiella	Eubacterium_nodatum_group	f__Microtrichaceae;g__IMCC26207	6.92897e-06
													c__Blastocatellia;o__11-24		Solibacterales	2.74231e-07		c__unidentified_Bacteria;f__Bifidobacteriaceae	p__Proteobacteria;f__Legionellaceae		Streptomycetaceae	2.23302e-06		Phreatobacter	Anaerofilum	Merdibacter	Brachyspira	3.02294e-06
													p__Proteobacteria;o__Kiloniellales		Symbiobacteriales	7.83517e-08		Schlesneriaceae	BIrii41		AEGEAN-169_marine_group	6.26814e-07		Nitrosospira	Mycoplasma	Stomatobaculum	Negativibacillus	1.36761e-05
													Arctic97B_4_marine_group		Omnitrophales	7.83517e-08		p__Bacteroidota;f__Paludibacteraceae	Thermoanaerobaculaceae		Dongiaceae	2.1155e-06		Sphaerochaeta	Elusimicrobium	Sporosarcina	Cellulosilyticum	9.63726e-06
													S085		Subgroup_12	1.95879e-07		p__Firmicutes;f__Sporomusaceae	Nocardiopsaceae		Chromobacteriaceae	8.22693e-07		Eubacterium_siraeum_group	UCG_003	Rikenella	Aneurinibacillus	3.56277e-06
													Kordiimonadales		Tenderiales	1.56703e-07		Rhodothermaceae	p__unidentified_Bacteria;f__Thermoactinomycetaceae		Vibrionaceae	7.05166e-07		Ezakiella	Parvimonas	Slackia	Defluviicoccus	4.14991e-06
													Alicyclobacillales		c__Blastocatellia;o__DS-100	1.95879e-07		BIrii41	Balneolaceae		c__Bacilli;o__RF39;f__unidentified_RF39	2.4289e-06		Lachnospiraceae_FCS020_group	Aeromicrobium	Anaerostignum	Atopostipes	6.5849e-06
													Subgroup_17		c__Acidobacteriae;o__Elev-16S-1166	1.17528e-07		Sanguibacteraceae	Deinococcaceae		p__Firmicutes;f__Sporomusaceae	5.87638e-07		Amaricoccus	Microbacterium	unidentified_Erysipelotrichaceae	Gemmobacter	7.71199e-06
													Holophagales		Chthoniobacterales	5.48462e-07		67_14	unidentified_Limnochordia		p__unidentified_Bacteria;f__Balneolaceae	1.33198e-06		Prevotellaceae_Ga6A1_group	Pseudopedobacter	Enterorhabdus	Lacibacter	1.56609e-06
													Rokubacteriales		c__Blastocatellia;o__11-24	3.13407e-07		Anaerofustaceae	Verrucomicrobiaceae		Pyrinomonadaceae	3.29077e-06		Gordonibacter	Butyricimonas	W5053	Wolbachia	1.56563e-06
													p__unidentified_Bacteria;o__Azospirillales		Acholeplasmatales	7.83517e-07		Micropepsaceae	unidentified_Fibrobacterales		Azospirillaceae	1.56703e-06		Allorhizobium_Neorhizobium_Pararhizobium_Rhizobium	Mailhella	Roseomonas	Oribacterium	2.73459e-05
													Silvanigrellales		p__unidentified_Bacteria;o__Oligoflexales	1.56703e-07		p__unidentified_Bacteria;f__Hyphomicrobiaceae	Reyranellaceae		p__unidentified_Bacteria;f__unidentified_Gammaproteobacteria	1.37116e-06		Shewanella	Thermus	Vibrionimonas	p__unidentified_Bacteria;g__unidentified_Ruminococcaceae	1.37981e-05
													p__unidentified_Bacteria;o__Caulobacterales		p__unidentified_Bacteria;o__Desulfitobacteriales	7.05166e-07		Micromonosporaceae	p__Proteobacteria;f__Magnetospiraceae		Actinomarinaceae	1.37116e-06		Paraeggerthella	JGI_0001001_H03	CHKCI002	Aureimonas	3.67997e-06
													Ectothiorhodospirales		p__unidentified_Bacteria;o__Chloroflexales	4.30935e-07		Leptospiraceae	Paracaedibacteraceae		Geoalkalibacteraceae	4.30935e-07		unidentified_Mitochondria	Williamwhitmania	Anaerovorax	Mailhella	1.0585e-05
													CCD24		c__Actinobacteria;o__KIST-JJY010	1.17528e-07		Cytophagaceae	c__unidentified_Planctomycetes;f__Gemmataceae		Devosiaceae	2.85984e-06		Candidatus_Alysiosphaera	Nautella	Bacteroides_pectinophilus_group	Rhodobacter	9.08199e-06
													Solibacterales		Rokubacteriales	6.26814e-07		Hahellaceae	LiUU_11_161		Labraceae	1.48868e-06		Terrimonas	p__unidentified_Bacteria;g__unidentified_Lachnospiraceae	Elstera	Desulfitibacter	7.02067e-06
													Subgroup_12		Pseudanabaenales	1.56703e-07		Bogoriellaceae	p__unidentified_Bacteria;f__Ilumatobacteraceae		Pseudoalteromonadaceae	4.7011e-07		Kurthia	Flavobacterium	Methanobrevibacter	Leptotrichia	1.58982e-05
													Syntrophomonadales		Chthonomonadales	7.83517e-08		p__Bacteroidota;f__Prolixibacteraceae	unidentified_RF39		c__unidentified_Gemmatimonadetes;f__Gemmatimonadaceae	2.35055e-06		Azoarcus	Xanthobacter	unidentified_Eubacterium_coprostanoligenes_group	Geobacillus	1.48788e-06
													Micromonosporales		Ardenticatenales	6.6599e-07		Ardenticatenaceae	NS11_12_marine_group		Thioglobaceae	5.09286e-07		Desulfosporosinus	Ottowia	Eikenella	Soehngenia	2.19192e-06
													C0119		p__Proteobacteria;o__Kiloniellales	2.74231e-07		Chthoniobacteraceae	Fodinicurvataceae		Pirellulaceae	1.60621e-06		Ralstonia	Coxiella	Mogibacterium	Hyphomonas	5.48051e-06
													Dadabacteriales		c__Dehalococcoidia;o__S085	5.09286e-07		Pyrinomonadaceae	Pirellulaceae		c__unidentified_Planctomycetes;f__Gemmataceae	1.17528e-06		Mucispirillum	Leucobacter	Erysipelothrix	Pyramidobacter	6.35296e-06
													Vampirovibrionales		c__Bacteroidia;o__SM1A07	1.56703e-07		AKIW781	Deferribacteraceae		p__unidentified_Bacteria;f__Atopobiaceae	1.21445e-06		Parvimonas	SWB02	Fenollaria	Anaerovorax	5.28655e-06
													c__unidentified_Bacteria;o__Actinomycetales		c__unidentified_Bacteria;o__Planctomycetales	5.09286e-07		Verrucomicrobiaceae	Bacteroidetes_vadinHA17		Reyranellaceae	1.56703e-06		Puia	Marinibaculum	Peptoniphilus	Mobiluncus	1.17428e-06
													c__unidentified_Bacteria;o__Planctomycetales		Victivallales	4.30935e-07		Sumerlaeaceae	c__unidentified_Bacteria;f__Isosphaeraceae		Rubrobacteriaceae	7.05166e-07		Eubacterium_nodatum_group	Slackia	Vagococcus	Moheibacter	3.13209e-06
													EPR3968_O8a_Bc78		Holosporales	3.91759e-07		Halomonadaceae	AEGEAN_169_marine_group		p__unidentified_Bacteria;f__Thermoactinomycetaceae	3.13407e-07		Aeriscardovia	Blastomonas	Eubacterium_brachy_group	Nitrosospira	3.21023e-06
													p__unidentified_Bacteria;o__Oligoflexales		p__unidentified_Bacteria;o__Cellvibrionales	7.83517e-08		p__unidentified_Bacteria;f__Leptotrichiaceae	p__unidentified_Bacteria;f__Flavobacteriaceae		Listeriaceae	1.60621e-06		Lachnospiraceae_NC2004_group	GCA_900066575	Allorhizobium_Neorhizobium_Pararhizobium_Rhizobium	Thiothrix	2.66202e-06
													p__unidentified_Bacteria;o__Phycisphaerales		c__Gammaproteobacteria;o__JTB23	7.83517e-08		Clostridium_methylpentosum_group	Anaerofustaceae		NS11-12_marine_group	1.21445e-06		Johnsonella	Pajaroellobacter	Libanicoccus	Lachnospiraceae_NK3A20_group	4.66239e-06
													Chthonomonadales		p__unidentified_Bacteria;o__Ectothiorhodospirales	1.17528e-07		Geodermatophilaceae	Tsukamurellaceae		Alteromonadaceae	1.37116e-06		Tropheryma	Ohtaekwangia	Saccharopolyspora	Luteitalea	5.83318e-06
													c__unidentified_Bacteria;o__Bifidobacteriales		p__unidentified_Bacteria;o__Pedosphaerales	3.52583e-07		Brachyspiraceae	p__unidentified_Bacteria;f__Atopobiaceae		Roseiflexaceae	7.05166e-07		Methylobacillus	Hyphomonas	Enhydrobacter	Clade_Ia	2.271e-06
													Kallotenuales		c__Gammaproteobacteria;o__PLTA13	3.91759e-07		unidentified_Gammaproteobacteria	unidentified_Desulfitobacteriales		unidentified_Absconditabacteriales_(SR1)	1.33198e-06		Selenomonas	Castellaniella	Murdochiella	Oceanococcus	6.93046e-06
													Desulfobacterales		c__Ktedonobacteria;o__C0119	4.7011e-07		c__unidentified_Bacteria;f__Actinomycetaceae	p__unidentified_Bacteria;f__Verrucomicrobiaceae		Bacteroidetes_vadinHA17	1.44951e-06		Atopostipes	unidentified_NRL2	Capnocytophaga	Prevotellaceae_Ga6A1_group	1.08583e-05
													unidentified_Gracilibacteria		Holophagales	1.17528e-07		Acholeplasmataceae	S25_593		Dethiosulfatibacteraceae	3.13407e-07		Howardella	Fontibacter	S5_A14a	Clostridium_sensu_stricto_18	2.15341e-06
													p__Bacteroidota;o__Balneolales		Desulfobulbales	9.01045e-07		DEV007	Parvularculaceae		c__Alphaproteobacteria;o__SAR11_clade;f__Clade_III	1.41033e-06		Anaerofilum	Arcobacter	Sphaerochaeta	Ottowia	3.91443e-06
													JG36_GS_52		Leptospirales	5.48462e-07		Promicromonosporaceae	unidentified_Clostridia_vadinBB60_group		o__Verrucomicrobiales;f__DEV007	7.83517e-07		Massilia	Pseudophaeobacter	Proteiniphilum	Ascidiaceihabitans	3.17162e-06
													SM1A07		Caedibacterales	1.56703e-07		Opitutaceae	PHOS_HE36		p__Bacteroidota;f__Cryomorphaceae	8.61869e-07		Enterorhabdus	Nakamurella	Mizugakiibacter	Faecalibaculum	3.91485e-06
													Abditibacteriales		p__unidentified_Bacteria;o__Desulfobulbales	3.13407e-07		Terrimicrobiaceae	Brevibacteriaceae		p__unidentified_Bacteria;f__Spirochaetaceae	5.09286e-07		Eubacterium_xylanophilum_group	Hydrogenophaga	Phaselicystis	Pseudohongiella	6.02987e-06
													c__unidentified_Bacteria;o__Pirellulales		p__Acidobacteriota;o__Acidobacteriales	1.56703e-07		Nannocystaceae	DEV007		p__Myxococcota;f__Sandaracinaceae	7.44341e-07		Vagococcus	DTU089	Vulcaniibacterium	Hydrogenophaga	1.03738e-05
													p__unidentified_Bacteria;o__Chloroflexales		p__Bacteroidota;o__Balneolales	1.17528e-07		Rhodospirillaceae	Sporichthyaceae		unidentified_Limnochordia	3.13407e-07		Leuconostoc	unidentified_Rhodospirillales	Acetatifactor	Anaerobiospirillum	2.39071e-06
													Tepidisphaerales		c__unidentified_Bacteria;o__Frankiales	7.83517e-08		Thermoanaerobaculaceae	Roseiflexaceae		Thorselliaceae	6.26814e-07		OLB17	Eubacterium_nodatum_group	Papillibacter	Flavobacterium	4.57985e-06
													Syntrophobacterales		Vampirovibrionales	3.91759e-08		AB1	Rubrobacteriaceae		Nocardiopsaceae	1.17528e-06		Fusibacter	Corynebacterium	TM7a	Dechlorobacter	5.91161e-06
													Caedibacterales		p__Proteobacteria;o__Ectothiorhodospirales	1.95879e-07		Chlorobiaceae	Pleomorphomonadaceae		BIrii41	5.48462e-07		Candidatus_Paracaedibacter	Azoarcus	Fretibacterium	Anaerofilum	7.60393e-06
													Sumerlaeales		unidentified_Gracilibacteria	3.91759e-08		KD3_93	Opitutaceae		Elioraeaceae	8.22693e-07		Brachybacterium	Eikenella	unidentified_Rhodospirillales	Sva0996_marine_group	5.75583e-06
													Chthoniobacterales		p__unidentified_Bacteria;o__Eubacteriales	7.83517e-08		Stappiaceae	Thorselliaceae		unidentified_Desulfitobacteriales	9.01045e-07		unidentified_Erysipelotrichaceae	Fenollaria	Sphingosinicella	Synechococcus_CC9902	2.42771e-06
													p__Actinobacteriota;o__Gaiellales		unidentified_Cyanobacteriia	2.35055e-07		Salisediminibacteriaceae	Nostocaceae		c__unidentified_Bacteria;f__Actinomycetaceae	5.87638e-07		Mycobacterium	Arthrobacter	Pygmaiobacter	Prevotellaceae_UCG-004	2.07797e-06
													p__unidentified_Bacteria;o__Fusobacteriales		p__unidentified_Bacteria;o__Acidaminococcales	3.91759e-08		unidentified_Alphaproteobacteria	Holosporaceae		p__Proteobacteria;f__Magnetospiraceae	1.25363e-06		Faecalicoccus	Aestuariicoccus	Ralstonia	Massilia	7.08611e-06
													unidentified_Alphaproteobacteria		unidentified_TK10	1.56703e-07		p__Proteobacteria;f__Pleomorphomonadaceae	Thermaerobacteraceae		o__Burkholderiales;f__TRA3-20	1.52786e-06		Corynebacterium	Leuconostoc	Jatrophihabitans	Phaselicystis	4.61977e-06
													Symbiobacteriales		Syntrophomonadales	1.95879e-07		Saccharospirillaceae	unidentified_OM190		unidentified_Gaiellales	3.52583e-07		Sphingosinicella	Rhodococcus	Catenibacillus	Facklamia	1.0177e-06
													p__unidentified_Bacteria;o__Thiotrichales		Sumerlaeales	1.56703e-07		vadinBE97	Chloroflexaceae		c__unidentified_Bacteria;f__Bifidobacteriaceae	3.52583e-07		Rhodococcus	Isosphaera	Acidovorax	Odoribacter	1.52103e-05
													unidentified_Bacteria		Alicyclobacillales	3.91759e-08		Sedimentibacteraceae	p__unidentified_Bacteria;f__Synergistaceae		p__unidentified_Bacteria;f__Paracaedibacteraceae	5.09286e-07		Leucobacter	Gelidibacter	Thorsellia	Cyanobium_PCC-6307	2.03608e-06
													RBG_13_54_9		Oligoflexales	7.83517e-08		unidentified_SAR324_clade(Marine_group_B)	unidentified_Frankiales		p__Proteobacteria;f__Legionellaceae	8.61869e-07		Edaphobaculum	Cellulosilyticum	Carnobacterium	Isosphaera	3.01415e-06
													unidentified_Cyanobacteriia		Arenicellales	7.83517e-08		Acidaminobacteraceae	p__unidentified_Bacteria;f__Hydrogenophilaceae		c__unidentified_Bacteria;f__Isosphaeraceae	1.1361e-06		Haliangium	unidentified_Terasakiellaceae	Listeria	Cloacibacillus	4.65774e-06
													p__Proteobacteria;o__Ectothiorhodospirales		Desulfobacterales	3.91759e-08		UBA12409	Streptosporangiaceae		Cardiobacteriaceae	1.68456e-06		unidentified_Gastranaerophilales	Candidatus_Soleaferrea	Fastidiosipila	Pajaroellobacter	2.38826e-06
													p__unidentified_Bacteria;o__Diplorickettsiales		Arctic97B-4_marine_group	3.91759e-08		SM2D12	p__Proteobacteria;f__Steroidobacteraceae		Desulfuromonadaceae	1.33198e-06		Allisonella	Roseomonas	Asteroleplasma	Mycoplasma	2.42956e-06
													p__unidentified_Bacteria;o__Eubacteriales		Tepidisphaerales	7.83517e-08		Spirosomaceae	Acholeplasmataceae		PHOS-HE36	3.13407e-07		Candidatus_Soleaferrea	Citrifermentans	Ramlibacter	Sphaerochaeta	3.83747e-06
													SJA_15		Chromatiales	3.91759e-08		unidentified_Gaiellales	Cellulomonadaceae		o__Sphingobacteriales;f__LiUU-11-161	7.83517e-07		Arthrobacter	Allorhizobium_Neorhizobium_Pararhizobium_Rhizobium	Ileibacterium	Microbacterium	9.78905e-06
													Victivallales		Abditibacteriales	3.91759e-08		Kaistiaceae	p__unidentified_Bacteria;f__unidentified_Peptostreptococcales_Tissierellales		Sporichthyaceae	2.2722e-06		Deinococcus	Anaerosporobacter	Varibaculum	Thermus	3.76469e-06
													PLTA13		p__unidentified_Bacteria;o__Fusobacteriales	3.91759e-08		NS11_12_marine_group	Hymenobacteraceae		Frankiaceae	6.26814e-07		Mycoplasma	Salinicoccus	unidentified_Clostridia_vadinBB60_group	Methyloversatilis	2.82621e-06
													Methylomirabilales		EPR3968-O8a-Bc78	7.83517e-08		unidentified_OM190	Hungateiclostridiaceae		p__unidentified_Bacteria;f__Flavobacteriaceae	2.74231e-07		Aquimonas	Pseudolabrys	Ureaplasma	Sphingopyxis	2.70057e-06
													Desulfotomaculales		c__Coriobacteriia;o__OPB41	3.91759e-08		p__Myxococcota;f__Sandaracinaceae	p__Proteobacteria;f__unidentified_Gammaproteobacteria		o__Sphingobacteriales;f__env.OPS_17	5.48462e-07		Limnobacter	Peptococcus	Ezakiella	Phreatobacter	3.83619e-06
													Omnitrophales		p__unidentified_Bacteria;o__Phycisphaerales	3.91759e-08		p_251_o5	p__unidentified_Bacteria;f__Paracaedibacteraceae		Phormidiaceae	1.21445e-06		Family_XIII_UCG_001	Faecalicoccus	Cellulomonas	Williamwhitmania	1.29213e-06
													p__unidentified_Bacteria;o__unidentified_Alphaproteobacteria		p__unidentified_Bacteria;o__Desulfobacterales	3.91759e-08		p__unidentified_Bacteria;f__Acidaminococcaceae	Phormidiaceae		Verrucomicrobiaceae	5.48462e-07		Prevotellaceae_UCG_003	Rhodopseudomonas	Sphingobacterium	Roseomonas	8.69142e-06
													MSBL9		Leptolyngbyales	7.83517e-08		Methyloligellaceae	Anaerolineaceae		Micromonosporaceae	1.33198e-06		Lachnospiraceae_UCG_006	Candidatus_Entotheonella	Oxalobacter	Parvimonas	7.48554e-06
													DS_100		Syntrophobacterales	7.83517e-08		p__unidentified_Bacteria;f__Roseiflexaceae	Cardiobacteriaceae		Thermoanaerobaculaceae	1.2928e-06		Libanicoccus	Ignavibacterium	Gardnerella	Aeromicrobium	3.24973e-06
													MVP_88		p__unidentified_Bacteria;o__Symbiobacteriales	3.91759e-08		p__unidentified_Bacteria;f__Synergistaceae	p__unidentified_Bacteria;f__Blastocatellaceae		Marinilabiliaceae	1.56703e-07		Desulfitibacter	unidentified_Methyloligellaceae	Johnsonella	Pseudopedobacter	1.2528e-06
													CCM11a		Nannocystales	1.56703e-07		Chloroflexaceae	env.OPS_17		p__unidentified_Bacteria;f__Ilumatobacteraceae	8.22693e-07		Muribaculum	Phaselicystis	Dongia	Coprobacter	4.58564e-06
													Elev_16S_1166		c__unidentified_Chlamydiae;o__Chlamydiales	7.83517e-08		D05_2	67_14		p__unidentified_Bacteria;f__Marinifilaceae	2.35055e-07		Frisingicoccus	Catabacter	Guggenheimella	f__Blastocatellaceae;g__JGI_0001001-H03	3.52338e-06
													Acanthopleuribacterales		Dadabacteriales	3.91759e-08		Gracilibacteraceae	Chlorobiaceae		Gaiellaceae	5.87638e-07		JTB255_marine_benthic_group	Odoribacter	Cardiobacterium	Dielma	4.62895e-06
													OPB41		c__Phycisphaerae;o__CCM11a	3.91759e-08		p__unidentified_Bacteria;f__Xanthobacteraceae	B1_7BS		o__Rickettsiales;f__S25-593	3.52583e-07		ASF356	Alcanivorax	Pajaroellobacter	f__Butyricicoccaceae;g__UCG-008	1.41287e-06
													Pla1_lineage		p__unidentified_Bacteria;o__unidentified_Alphaproteobacteria	3.91759e-08		p__Chloroflexi;f__Caldilineaceae	Listeriaceae		o__Kryptoniales;f__BSV26	1.56703e-07		Aquicella	UCG_009	Candidatus_Solibacter	Amaricoccus	1.72237e-06
													Leptolyngbyales		c__unidentified_Bacteria;o__Pirellulales	0		Fodinicurvataceae	unidentified_Gaiellales		Vermiphilaceae	3.52583e-07		Candidatus_Saccharimonas	Marinobacter	Pseudopropionibacterium	Lachnospiraceae_UCG-001	2.35443e-06
													p__Candidatus_Raymondbacteria;o__Fibrobacterales		p__unidentified_Bacteria;o__Diplorickettsiales	0		unidentified_Oscillospirales	Elsteraceae		Tsukamurellaceae	6.26814e-07		JGI_0001001_H03	Kocuria	Chryseobacterium	Acetanaerobacterium	4.03856e-06
													p__Desulfobacterota;o__Desulfobacterales		c__unidentified_Elusimicrobia;o__MVP-88	0		p__unidentified_Bacteria;f__Verrucomicrobiaceae	p__unidentified_Bacteria;f__Sutterellaceae		Dietziaceae	1.01857e-06		Catonella	Thiothrix	Anaerofustis	Coxiella	3.95453e-06
															Methylomirabilales	0		Holosporaceae	p__unidentified_Bacteria;f__Eggerthellaceae		o__Chitinophagales;f__37-13	3.91759e-07		Macrococcus	unidentified_SAR324_clade(Marine_group_B)	Victivallis	Nautella	1.68363e-06
															c__Phycisphaerae;o__MSBL9	0		Limnochordaceae	Litoricolaceae		unidentified_OM190	4.30935e-07		Trichococcus	Lawsonella	Paenibacillus	Ezakiella	2.7804e-06
															Pla1_lineage	0		unidentified_Kapabacteriales	Caldalkalibacillaceae		Nodosilineaceae	7.05166e-07		Pseudoxanthomonas	Fusibacter	Actinomycetospora	Phocea	7.52972e-06
															p__Candidatus_Raymondbacteria;o__Fibrobacterales	0		TRA3_20	Vermiphilaceae		Micropepsaceae	7.44341e-07		Marvinbryantia	Idiomarina	Harryflintia	Marinibaculum	4.50286e-06
															p__Proteobacteria;o__unidentified_Alphaproteobacteria	0		Solimonadaceae	Oleiphilaceae		p__Proteobacteria;f__Pleomorphomonadaceae	5.09286e-07		Paludicola	Formosa	Caproiciproducens	Castellaniella	2.5056e-06
																		Bacteroidetes_vadinHA17	Desulfuromonadaceae		p__Bacteroidota;f__Prolixibacteraceae	3.13407e-07		Bosea	Sediminibacterium	Clostridium_sensu_stricto_18	Gordonibacter	1.38301e-05
																		Caedibacteraceae	Limnochordaceae		Spirosomaceae	3.52583e-07		Fontibacter	Frisingicoccus	Xanthobacter	Allorhizobium-Neorhizobium-Pararhizobium-Rhizobium	7.28067e-06
																		Thioalkalispiraceae	Schlesneriaceae		p__unidentified_Bacteria;f__Caulobacteraceae	1.95879e-07		SWB02	Limnobacter	Lawsonella	Candidatus_Alysiosphaera	2.77927e-06
																		p__unidentified_Bacteria;f__Cyclobacteriaceae	unidentified_Clostridia_UCG_014		Fodinicurvataceae	9.40221e-07		Dyella	Oleibacter	Isoptericola	Corynebacterium	2.26371e-05
																		Pirellulaceae	Rhodospirillaceae		Acanthopleuribacteraceae	1.17528e-07		Dolosigranulum	Chromohalobacter	Cupriavidus	Paraeggerthella	4.15137e-06
																		WD2101_soil_group	unidentified_SJA_28		p__unidentified_Bacteria;f__Carnobacteriaceae	1.56703e-07		Ureaplasma	Flavisolibacter	Alkanindiges	Abiotrophia	1.02682e-05
																		Longimicrobiaceae	Kiloniellaceae		Schlesneriaceae	3.91759e-07		Defluviimonas	Paraeggerthella	Lysobacter	Ohtaekwangia	7.83049e-07
																		LWQ8	Brachyspiraceae		Cellvibrionaceae	1.1361e-06		Mogibacterium	Thalassospira	Filifactor	Slackia	4.34802e-06
																		Solirubrobacteraceae	Sulfurimonadaceae		Promicromonosporaceae	5.48462e-07		Ignavibacterium	Aquimonas	Anaeroplasma	unidentified_NRL2	4.18965e-06
																		Vibrionaceae	Tenderiaceae		Rhodospirillaceae	2.35055e-07		Odoribacter	Sphingobacterium	unidentified_Clostridia_UCG_014	Candidatus_Paracaedibacter	9.78434e-07
																		unidentified_Absconditabacteriales_(SR1)	TRA3_20		unidentified_Azospirillales	3.91759e-07		Apibacter	Iamia	p__Firmicutes;g__unidentified_Erysipelotrichaceae	Faecalicoccus	8.74341e-06
																		p__unidentified_Bacteria;f__Hydrogenophilaceae	p__Chloroflexi;f__Anaerolineaceae		Thermaerobacteraceae	1.95879e-07		Capnocytophaga	Mycobacterium	Blastocatella	unidentified_Rhodospirillales	2.62456e-06
																		p__unidentified_Bacteria;f__Polyangiaceae	Alteromonadaceae		p__unidentified_Bacteria;f__Xanthobacteraceae	4.30935e-07		Burkholderia_Caballeronia_Paraburkholderia	Enterorhabdus	Clostridium_sensu_stricto_13	Eikenella	3.4847e-06
																		p__unidentified_Bacteria;f__Rhodospirillaceae	p__unidentified_Bacteria;f__Christensenellaceae		o__Solirubrobacterales;f__67-14	1.09692e-06		Singulisphaera	Oligella	Sphingobium	Leucobacter	5.44621e-06
																		Desulfobulbaceae	p__unidentified_Bacteria;f__Pleomorphomonadaceae		p__Proteobacteria;f__Steroidobacteraceae	1.37116e-06		Brochothrix	Ramlibacter	Plesiomonas	Leuconostoc	2.82079e-06
																		Cardiobacteriaceae	unidentified_0319_6G20		p__unidentified_Bacteria;f__Verrucomicrobiaceae	3.91759e-07		A2	Gordonibacter	Acetoanaerobium	Shewanella	2.19513e-06
																		p__unidentified_Bacteria;f__unidentified_Gammaproteobacteria	Bogoriellaceae		Ktedonobacteraceae	5.87638e-07		Pseudolabrys	Coriobacteriaceae_UCG_002	Pseudonocardia	[Eubacterium]_nodatum_group	9.08684e-06
																		c__unidentified_Planctomycetes;f__Pirellulaceae	p__unidentified_Bacteria;f__Spirochaetaceae		Parvularculaceae	5.09286e-07		Saccharofermentans	Euzebya	dgA_11_gut_group	Candidatus_Saccharimonas	7.09181e-06
																		Methanomethylophilaceae	Leptospiraceae		unidentified_Clostridia_vadinBB60_group	3.91759e-07		Thermus	Blastococcus	Burkholderia_Caballeronia_Paraburkholderia	Azoarcus	3.71884e-06
																		unidentified_mle1_27	unidentified_Oligoflexales		Gallionellaceae	8.22693e-07		Pseudopedobacter	Phreatobacter	Scardovia	Aestuariicoccus	1.87929e-06
																		unidentified_0319_6G20	p__Chloroflexi;f__Caldilineaceae		o__Kallotenuales;f__AKIW781	3.52583e-07		Negativibacillus	Paludicola	unidentified_Gastranaerophilales	Paludicola	6.19306e-06
																		p__Proteobacteria;f__Steroidobacteraceae	Alicyclobacillaceae		p__unidentified_Bacteria;f__Thiotrichaceae	1.56703e-07		Methanobrevibacter	Ureaplasma	Parvibacter	Rhodococcus	4.6576e-06
																		Chromatiaceae	Parachlamydiaceae		Geothermobacteraceae	8.22693e-07		Aureimonas	Methyloceanibacter	Exiguobacterium	Alcanivorax	4.38898e-06
																		Solibacteraceae	p__unidentified_Bacteria;f__Cyclobacteriaceae		Longimicrobiaceae	6.26814e-07		Fimbriiglobus	Peptoniphilus	Nubsella	Tropheryma	1.40906e-06
																		SM1B06	Coleofasciculaceae		Chlorobiaceae	3.52583e-07		Lawsonella	Gemmatimonas	Defluviicoccus	Aeriscardovia	3.41093e-06
																		p__unidentified_Bacteria;f__unidentified_Peptostreptococcales_Tissierellales	Dietziaceae		p__unidentified_Bacteria;f__Synergistaceae	1.95879e-07		Coprobacter	Fonticella	F0332	Candidatus_Soleaferrea	1.39532e-05
																		p__unidentified_Bacteria;f__Hyphomonadaceae	Kaistiaceae		o__Rickettsiales;f__SM2D12	3.91759e-07		Starkeya	A2	Stenotrophomonas	Citrifermentans	7.43871e-07
																		KF_JG30_B3	Arenicellaceae		p__Bacteroidota;f__Paludibacteraceae	5.48462e-07		Rubinisphaera	Prevotellaceae_UCG_004	Jeotgalibaca	Puia	1.76148e-06
																		Crocinitomicaceae	p__unidentified_Bacteria;f__Pedosphaeraceae		p__unidentified_Bacteria;f__Anaerolineaceae	1.25363e-06		Dongia	Spongiibacter	unidentified_Peptostreptococcales_Tissierellales	Candidatus_Stoquefichus	3.05733e-06
																		p__unidentified_Bacteria;f__Eubacteriaceae	p__unidentified_Bacteria;f__Carnobacteriaceae		Limnochordaceae	5.48462e-07		Scardovia	Sporosarcina	Kingella	Hymenobacter	6.28114e-07
																		Labraceae	Geothermobacteraceae		p__unidentified_Bacteria;f__Christensenellaceae	2.62478e-06		Ileibacterium	Haliangium	Dechlorobacter	Fontibacter	2.42703e-06
																		Ktedonobacteraceae	Inquilinaceae		Bacteroidales_BS11_gut_group	2.74231e-07		Gelidibacter	Salinisphaera	Proteiniclasticum	Pseudophaeobacter	1.01799e-06
																		PHOS_HE36	37_13		Caldalkalibacillaceae	1.17528e-07		Ferruginibacter	Candidatus_Alysiosphaera	Acidothermus	unidentified_Terasakiellaceae	3.24983e-06
																		Syntrophomonadaceae	Gallionellaceae		Dermacoccaceae	2.74231e-07		Brevibacterium	Desulfomicrobium	Hydrogenophaga	Arcobacter	1.17515e-06
																			Alcanivoracaceae		Silvanigrellaceae	1.56703e-07		Enhydrobacter	unidentified_Clostridium_methylpentosum_group	Actinotignum	Candidatus_Entotheonella	3.60237e-06
																			Nannocystaceae		Melioribacteraceae	1.56703e-07		Desulfomicrobium	Erythrobacter	Stella	Muribaculum	4.11489e-06
																			p__unidentified_Bacteria;f__Cellvibrionaceae		Opitutaceae	4.30935e-07		Psychrobacter	Muribaculum	Gaiella	Kurthia	3.09753e-06
																			Acidobacteriaceae_(Subgroup_1)		Methanomethylophilaceae	1.56703e-07		unidentified_RF39	Coprobacter	Massilia	Arthrobacter	7.20493e-06
																			Micavibrionaceae		Sulfurimonadaceae	1.2928e-06		Methyloversatilis	Sphingosinicella	Salinicoccus	Gelidibacter	1.80081e-06
																			Holophagaceae		o__Polyangiales;f__Eel-36e1D6	1.17528e-07		Gemmatimonas	Rubellimicrobium	Dermabacter	Adlercreutzia	3.76194e-06
																			SM1B06		unidentified_Clostridia_UCG-014	5.09286e-07		unidentified_Eubacterium_coprostanoligenes_group	Methanobrevibacter	RB41	Catonella	2.82029e-06
																			Eel_36e1D6		p__unidentified_Bacteria;f__Hydrogenophilaceae	4.30935e-07		Geoalkalibacter	Porphyrobacter	Nesterenkonia	Methylobacillus	1.09595e-06
																			Dermabacteraceae		unidentified_Fibrobacterales	1.56703e-07		Minicystis	Moraxella	Jeotgalicoccus	Desulfosporosinus	6.26229e-07
																			Micromonosporaceae		p__unidentified_Bacteria;f__unidentified_Peptostreptococcales-Tissierellales	2.35055e-07		Eubacterium_brachy_group	Abiotrophia	Brochothrix	Tannerella	1.45002e-06
																			Vulgatibacteraceae		p__Chloroflexi;f__Caldilineaceae	2.35055e-07		Rheinheimera	Adlercreutzia	F0058	f__Hyphomonadaceae;g__SWB02	2.07468e-06
																			LD_RB_34		p__unidentified_Bacteria;f__Rhodospirillaceae	7.44341e-07		Erysipelothrix	Fontimonas	Delftia	Sediminibacterium	6.26422e-07
																			Acidaminobacteraceae		unidentified_SJA-28	1.56703e-07		Phocea	Labrenzia	Limnochorda	unidentified_Gastranaerophilales	7.83244e-07
																			Elioraeaceae		Anaerofustaceae	1.2928e-06		Anaerobiospirillum	Kribbella	Sinibacillus	Rhodopseudomonas	1.05678e-06
																			Oceanibaculaceae		p__unidentified_Bacteria;f__Pedosphaeraceae	3.52583e-07		Arcobacter	Candidatus_Saccharimonas	Dechloromonas	Pseudolabrys	1.44848e-06
																			Thermomonosporaceae		Porticoccaceae	2.74231e-07		Stella	Sporomusa	Blastococcus	Edaphobaculum	5.47964e-07
																			Oscillatoriaceae		p__unidentified_Bacteria;f__Kiloniellaceae	3.13407e-07		Chryseobacterium	Lachnospiraceae_NK3A20_group	Dolosigranulum	f__Butyricicoccaceae;g__UCG-009	6.50594e-06
																			Spirosomaceae		p__unidentified_Bacteria;f__Blastocatellaceae	1.17528e-07		CHKCI002	Acetanaerobacterium	unidentified_Gaiellales	unidentified_Methyloligellaceae	1.72256e-06
																			Silvanigrellaceae		Sedimentibacteraceae	7.83517e-08		Dielma	Planifilum	Reyranella	Salinicoccus	7.43935e-07
																			p__unidentified_Bacteria;f__Caulobacteraceae		Litoricolaceae	1.56703e-07		Candidatus_Obscuribacter	Inhella	Adhaeribacter	Vagococcus	1.17511e-06
																			BSV26		Vulgatibacteraceae	2.35055e-07		W5053	Luteimonas	Microvirga	Sphingosinicella	9.16189e-06
																			Syntrophomonadaceae		p__unidentified_Bacteria;f__Cellvibrionaceae	7.83517e-08		unidentified_Caloramatoraceae	Aquicella	UCG_004	Fusibacter	3.99301e-06
																			Desulfobulbaceae		Symbiobacteraceae	7.83517e-08		Reyranella	SM1A02	unidentified_Bacteria	Aquimonas	2.42665e-06
																			Ectothiorhodospiraceae		c__unidentified_Bacteria;f__Rubinisphaeraceae	3.91759e-07		Nesterenkonia	unidentified_Absconditabacteriales_(SR1)	Castellaniella	Oligella	2.43189e-06
																			LWQ8		Chloroflexaceae	2.35055e-07		Ruminofilibacter	Bauldia	Nevskia	Brachybacterium	1.01758e-06
																			Vagococcaceae		Pseudanabaenaceae	1.56703e-07		Murdochiella	Piscinibacter	Haliangium	Mycobacterium	4.9323e-06
																			p__Proteobacteria;f__Kiloniellaceae		Chthoniobacteraceae	3.91759e-07		Jatrophihabitans	RB41	unidentified_Alphaproteobacteria	Selenomonas	2.42919e-06
																			p__unidentified_Bacteria;f__Hyphomicrobiaceae		Fibrobacteraceae	7.83517e-08		Kouleothrix	Pseudoalteromonas	Bryobacter	Chromohalobacter	6.6562e-07
																			Shewanellaceae		Holophagaceae	1.17528e-07		Iamia	Dongia	Phenylobacterium	Haliangium	3.24938e-06
																			Cytophagaceae		Chthonomonadaceae	7.83517e-08		Gaiella	Proteiniphilum	Ornithinimicrobium	Ignavibacterium	6.65575e-07
																			p__unidentified_Bacteria;f__Xanthobacteraceae		Desulfobulbaceae	4.30935e-07		TC1	Pyramidobacter	Pseudocitrobacter	Desulfomicrobium	1.44816e-06
																			Promicromonosporaceae		p__unidentified_Bacteria;f__Hyphomicrobiaceae	1.56703e-07		Tsukamurella	Sulfitobacter	Coriobacteriaceae_UCG_002	Idiomarina	8.22027e-07
																			Solibacteraceae		Desulfurivibrionaceae	2.74231e-07		Lachnospiraceae_UCG_004	Stomatobaculum	Aureimonas	p__unidentified_Bacteria;g__unidentified_Erysipelotrichaceae	2.23419e-06
																			p__Proteobacteria;f__Rickettsiaceae		c__Oligoflexia;f__unidentified_0319-6G20	3.13407e-07		Cloacibacterium	Singulisphaera	Lachnospiraceae_XPB1014_group	Enterorhabdus	8.34053e-06
																			Melioribacteraceae		Coleofasciculaceae	2.35055e-07		Elioraea	Defluviimonas	Rubrobacter	Marinobacter	1.05708e-06
																			Gracilibacteraceae		p__Proteobacteria;f__Rickettsiaceae	3.52583e-07		Abiotrophia	Mucilaginibacter	Pseudolabrys	Lawsonella	3.48429e-06
																			Micropepsaceae		Acholeplasmataceae	7.83517e-07		Azospirillum	Pseudofulvimonas	Subgroup_10	Thalassospira	1.17451e-06
																			Pseudanabaenaceae		Salisediminibacteriaceae	3.91759e-07		Pedobacter	Oikopleura	Rubellimicrobium	Oleibacter	9.00477e-07
																			p__Bacteroidota;f__Paludibacteraceae		Hahellaceae	1.56703e-07		Acidovorax	Vogesella	Anoxybacillus	Salinisphaera	1.25272e-06
																			Longimicrobiaceae		Leptospiraceae	5.48462e-07		Dermacoccus	Lactivibrio	Hydrogenoanaerobacterium	Deinococcus	1.56585e-06
																			p__unidentified_Bacteria;f__Acidaminococcaceae		Holosporaceae	3.91759e-07		unidentified_Lachnospiraceae	Sandaracinus	Sanguibacter	Pseudoxanthomonas	3.6027e-06
																			Colwelliaceae		Tenderiaceae	1.56703e-07		Slackia	Aurantivirga	Marmoricola	JTB255_marine_benthic_group	1.096e-06
																			unidentified_TK10		Acidaminobacteraceae	1.17528e-07		SM1A02	Sphaerochaeta	Cellvibrio	f__Lachnospiraceae;g__GCA-900066755	2.66607e-06
																			Abditibacteriaceae		p__Proteobacteria;f__Kiloniellaceae	2.74231e-07		Nordella	Amaricoccus	Geobacillus	unidentified_SAR324_clade(Marine_group_B)	1.40917e-06
																			AKIW781		Acidobacteriaceae_(Subgroup_1)	1.56703e-07		JGI_0000079_D21	Labrys	Deinococcus	Flavisolibacter	2.70088e-06
																			unidentified_Gracilibacteria		Ectothiorhodospiraceae	7.83517e-08		S5_A14a	Membranicola	Woeseia	Blastococcus	7.8303e-07
																			c__unidentified_Bacteria;f__Bifidobacteriaceae		Streptosporangiaceae	2.35055e-07		Filifactor	Streptomyces	Rhodovarius	Sphingobacterium	9.3976e-07
																			unidentified_Alphaproteobacteria		o__Saccharimonadales;f__LWQ8	1.56703e-07		Vulcaniibacterium	Candidatus_Stoquefichus	V9D2013_group	Ureaplasma	1.09648e-06
																			unidentified_Actinomarinales		Bogoriellaceae	2.35055e-07		Acetitomaculum	Cloacibacterium	Tsukamurella	Libanicoccus	1.76218e-06
																			Chthonomonadaceae		Sanguibacteraceae	1.95879e-07		Sporosarcina	JTB255_marine_benthic_group	Skermanella	f__Lachnospiraceae;g__ASF356	1.76297e-06
																			Tepidisphaeraceae		Solibacteraceae	2.74231e-07		Alcanivorax	Puia	Tropheryma	Euzebya	8.61341e-07
																			p__unidentified_Bacteria;f__Phycisphaeraceae		Terrimicrobiaceae	1.56703e-07		Oikopleura	SUP05_cluster	Auricoccus_Abyssicoccus	Aquicella	9.78693e-07
																			Endozoicomonadaceae		Thermomonosporaceae	1.56703e-07		Tannerella	Lentimicrobium	Pseudogracilibacillus	Formosa	6.65663e-07
																			p__unidentified_Bacteria;f__Rikenellaceae		Kaistiaceae	1.95879e-07		Cohnella	WCHB1_32	Brevibacterium	Coriobacteriaceae_UCG-002	1.17441e-06
																			Gaiellaceae		o__Rhizobiales;f__KF-JG30-B3	1.95879e-07		Piscinibacter	Candidatus_Aquiluna	Truepera	Trichococcus	1.29178e-06
																			AB1		Caedibacteraceae	1.56703e-07		Pyramidobacter	Azospirillum	Caulobacter	Ramlibacter	4.30614e-06
																			unidentified_Bacteria		Cytophagaceae	1.56703e-07		Ornithinimicrobium	Parvibaculum	Halomonas	Macrococcus	5.08819e-07
																			Sedimentibacteraceae		p__Proteobacteria;f__unidentified_Gammaproteobacteria	3.91759e-07		Dethiosulfatibacter	Vibrio	Gordonia	unidentified_[Clostridium]_methylpentosum_group	2.35106e-06
																			Porticoccaceae		o__Bacteroidales;f__p-251-o5	1.56703e-07		Acetanaerobacterium	Aeriscardovia	Roseisolibacter	Anaerolinea	1.01964e-06
																			Terrimicrobiaceae		p__unidentified_Bacteria;f__Hyphomonadaceae	7.83517e-08		UCG_009	Candidatus_Actinomarina	Denitrobacterium	Family_XIII_UCG-001	6.07518e-06
																			Desulfobacteraceae		Gracilibacteraceae	1.95879e-07		Pontibacter	Gardnerella	Faecalibaculum	Lachnospiraceae_UCG-006	3.09534e-06
																			Desulfitobacteriaceae		Ardenticatenaceae	1.17528e-07		unidentified_Rhodospirillales	Skermanella	Sporocytophaga	Methyloceanibacter	2.97561e-06
																			p__unidentified_Bacteria;f__Leptotrichiaceae		Nostocaceae	2.74231e-07		Candidatus_Arthromitus	Fluviicola	Fusibacter	Defluviimonas	2.03541e-06
																			JG30_KF_AS9		o__Victivallales;f__vadinBE97	3.13407e-07		Elstera	Ureibacillus	Clostridium_sensu_stricto_7	Labrenzia	1.9573e-06
																			p__unidentified_Bacteria;f__Diplorickettsiaceae		p__unidentified_Bacteria;f__Roseiflexaceae	4.30935e-07		Hirschia	Trichococcus	Rhodoplanes	Limnobacter	3.17077e-06
																			c__unidentified_Bacteria;f__Actinomycetaceae		o__Rhizobiales;f__D05-2	7.83517e-08		Lysobacter	unidentified_Caloramatoraceae	Conexibacter	f__Phycisphaeraceae;g__SM1A02	2.46581e-06
																			Acidothermaceae		Acidothermaceae	1.17528e-07		Alishewanella	Lachnospiraceae_UCG_006	Piscinibacter	Fontimonas	2.62322e-06
																			Anaplasmataceae		Oleiphilaceae	3.91759e-08		Stomatobaculum	SCGC_AAA164_E04	Tessaracoccus	Sporosarcina	1.33291e-06
																			vadinBE97		Rubritaleaceae	3.91759e-08		Adhaeribacter	Tenacibaculum	Kaistia	Fonticella	5.8724e-07
																			MWH_UniP1_aquatic_group		unidentified_Oligoflexales	7.83517e-08		Legionella	Catonella	p__Firmicutes;g__unidentified_Lachnospiraceae	Spongiibacter	9.78852e-07
																			unidentified_Gastranaerophilales		Abditibacteriaceae	3.91759e-08		Longivirga	Minicystis	Friedmanniella	Planifilum	3.13253e-07
																			p__unidentified_Bacteria;f__Thiotrichaceae		p__unidentified_Bacteria;f__Thioalkalispiraceae	3.91759e-08		unidentified_Clostridia_vadinBB60_group	Ahniella	unidentified_Frankiales	Bosea	2.15271e-06
																			p__Bacteroidota;f__Balneolaceae		Tepidisphaeraceae	3.91759e-08		Dietzia	Capnocytophaga	Kribbella	f__Pedosphaeraceae;g__SCGC_AAA164-E04	7.82965e-07
																			UCG_011		p__unidentified_Bacteria;f__Polyangiaceae	1.17528e-07		Mucilaginibacter	Magnetospira	Trichococcus	Inhella	1.60475e-06
																			c__unidentified_Bacteria;f__Pirellulaceae		unidentified_Actinomarinales	7.83517e-08		Erythrobacter	Bosea	Salipaludibacillus	Dyella	9.00204e-07
																			Frankiaceae		Micavibrionaceae	3.91759e-08		Gemmata	Phocea	Ellin6067	Elstera	2.11574e-06
																			unidentified_Cyanobacteriia		unidentified_TK10	1.56703e-07		Aminomonas	BBMC_4	Denitromonas	Brevibacterium	1.44832e-06
																			p__unidentified_Bacteria;f__Eubacteriaceae		p__unidentified_Bacteria;f__Eubacteriaceae	7.83517e-08		Blvii28_wastewater_sludge_group	Hydrogenispora	Acetitomaculum	Candidatus_Arthromitus	2.54662e-06
																			Sumerlaeaceae		p__unidentified_Bacteria;f__Acidaminococcaceae	3.91759e-08		Paludibacter	Tannerella	Agromyces	Dolosigranulum	3.83581e-06
																			Hahellaceae		unidentified_Cyanobacteriia	2.35055e-07		Nocardioides	Agromyces	Cloacibacillus	Iamia	1.09605e-06
																			Ardenticatenaceae		Desulfocapsaceae	1.95879e-07		Planctopirus	Pirellula	Eubacterium_yurii_group	f__Lachnospiraceae;g__A2	2.11603e-06
																			Rubritaleaceae		p__unidentified_Bacteria;f__Leptotrichiaceae	3.91759e-08		Ramlibacter	MND1	Sulfitobacter	Methanobrevibacter	2.7424e-06
																			Algiphilaceae		Arenicellaceae	7.83517e-08		Marmoricola	Rikenella	Paracoccus	unidentified_Caloramatoraceae	4.69812e-07
																			Caedibacteraceae		p__unidentified_Bacteria;f__Phycisphaeraceae	3.91759e-08		Sphingobium	Dolosigranulum	Dyella	Candidatus_Aquiluna	1.09605e-06
																			p__unidentified_Bacteria;f__Beijerinckiaceae		Colwelliaceae	7.83517e-08		Propionicicella	Rubinisphaera	Azospira	Parvibaculum	6.26443e-07
																			Thioalkalispiraceae		unidentified_Frankiales	7.83517e-08		Candidatus_Contendobacter	Mucispirillum	hgcI_clade	Rikenella	1.99842e-06
																			Ktedonobacteraceae		Alicyclobacillaceae	3.91759e-08		Luteimonas	Nordella	Georgenia	Enhydrobacter	1.91884e-06
																			p__unidentified_Bacteria;f__Roseiflexaceae		o__Rickettsiales;f__SM1B06	7.83517e-08		Flavisolibacter	Silanimonas	Nocardioides	Ureibacillus	2.74096e-07
																			c__unidentified_Bacteria;f__Rubinisphaeraceae		Sumerlaeaceae	1.56703e-07		Gordonia	unidentified_SAR116_clade	Propioniciclava	Vogesella	8.22142e-07
																			cvE6		WD2101_soil_group	3.91759e-08		Coriobacteriaceae_UCG_002	Candidatus_Captivus		Sporomusa	5.87115e-07
																			unidentified_mle1_27		p__Bacteroidota;f__Balneolaceae	1.17528e-07		Petrimonas	Pseudoxanthomonas		Bauldia	2.0357e-06
																			Desulfocapsaceae		Desulfobacteraceae	3.91759e-08		Lactivibrio	Candidatus_Arthromitus		Moraxella	7.43768e-07
																			KF_JG30_B3		Nannocystaceae	1.56703e-07		Fonticella	Cryomorpha		Erythrobacter	1.80055e-06
																			p__unidentified_Bacteria;f__Polyangiaceae		p__unidentified_Bacteria;f__unidentified_Alphaproteobacteria	3.91759e-08		Rubrobacter	Ileibacterium		Sulfitobacter	1.01777e-06
																			Dermacoccaceae		Endozoicomonadaceae	7.83517e-08		unidentified_Frankiales	Prosthecobacter		Vibrio	6.65531e-07
																			Fibrobacteraceae		Fokiniaceae	3.91759e-08		Thorsellia	Oscillospira		Rubinisphaera	7.82813e-07
																			F082		Leptolyngbyaceae	7.83517e-08		Paenarthrobacter	unidentified_Erysipelotrichaceae		Porphyrobacter	7.43725e-07
																			KD3_93		unidentified_Gracilibacteria	3.91759e-08		Adlercreutzia	Devosia		Dongia	2.1142e-06
																			Chthoniobacteraceae		p__Proteobacteria;f__Thioalkalispiraceae	1.95879e-07		Asteroleplasma	Pseudonocardia		Capnocytophaga	2.07573e-06
																			p__Desulfobacterota;f__Desulfocapsaceae		o__Babeliales;f__UBA12409	3.91759e-08		Anaerolinea	Legionella		Stomatobaculum	1.68394e-06
																			unidentified_Azospirillales		Chromatiaceae	3.91759e-08		Symbiobacterium	Eubacterium_brachy_group		Apibacter	2.74003e-07
																			Desulfurivibrionaceae		o__Rickettsiales;f__AB1	7.83517e-08		Eubacterium_yurii_group	Vulcaniibacterium		Streptomyces	2.23364e-06
																			Syntrophobacteraceae		Oceanibaculaceae	3.91759e-08		Erysipelotrichaceae_UCG_006	Erysipelothrix		Lactivibrio	3.91463e-07
																			Geoalkalibacteraceae		Alcanivoracaceae	3.13407e-07		Sporomusa	Subgroup_10		Cetobacterium	5.88726e-07
																			Rhodomicrobiaceae		p__unidentified_Bacteria;f__Desulfocapsaceae	3.91759e-08		Anaerocella	unidentified_RF39		Singulisphaera	1.05676e-06
																			unidentified_Desulfobacterales		c__Polyangia;f__unidentified_mle1-27	7.83517e-08		Geobacillus	unidentified_Eubacterium_coprostanoligenes_group		unidentified_RF39	2.43015e-06
																			unidentified_Desulfotomaculales		p__unidentified_Bacteria;f__Sutterellaceae	4.30935e-07		Rhodopseudomonas	Nocardiopsis		Oscillospira	1.13699e-06
																			D05_2		Parachlamydiaceae	3.91759e-08		Candidatus_Stoquefichus	Enhydrobacter		Saccharofermentans	7.43576e-07
																			Salisediminibacteriaceae		p__unidentified_Bacteria;f__Cyclobacteriaceae	7.83517e-08		Pseudofulvimonas	Proteiniclasticum		Kribbella	3.9161e-07
																			p__unidentified_Bacteria;f__unidentified_Alphaproteobacteria		unidentified_Oscillospirales	1.17528e-07		unidentified_Clostridia_UCG_014	Deinococcus		Rubellimicrobium	5.08879e-07
																			Methylomirabilaceae		o__Ktedonobacterales;f__JG30-KF-AS9	3.91759e-08		Extensimonas	Reyranella		Candidatus_Actinomarina	1.37037e-06
																			4572_13		o__Sphingobacteriales;f__KD3-93	1.56703e-07		Huakuichenia	Lysobacter		Reyranella	1.56567e-06
																			Leptolyngbyaceae		Victivallaceae	1.17528e-07		unidentified_Saprospiraceae	IS_44		Brochothrix	5.87254e-07
																			Omnitrophaceae		o__Oscillospirales;f__UCG-011	3.91759e-08		Actinotignum	Cellvibrio		Cloacibacterium	7.82763e-07
																			Fokiniaceae		Oscillatoriaceae	3.91759e-08		Rikenella	Thorsellia		unidentified_[Eubacterium]_coprostanoligenes_group	1.33164e-06
																			unidentified_Oscillospirales		Rhodomicrobiaceae	3.91759e-08		Pseudogracilibacillus	Cephaloticoccus		Erysipelothrix	2.27119e-06
																			Dethiosulfatibacteraceae		o__Chlamydiales;f__cvE6	3.91759e-08		UCG_008	Woeseia		Azospirillum	9.3938e-07
																			Marinilabiliaceae		o__Ignavibacteriales;f__LD-RB-34	7.83517e-08		Actinomycetospora	Candidatus_Aquirestis		Schlegelella	7.06512e-07
																			Desulfococcaceae		unidentified_Desulfobacterales	3.91759e-08		Streptomyces	Pseudogracilibacillus		f__Pyrinomonadaceae;g__RB41	3.2883e-06
																			p__unidentified_Bacteria;f__Hyphomonadaceae		Syntrophobacteraceae	7.83517e-08		Devosia	Mogibacterium		Labrys	1.48744e-06
																			Victivallaceae		Syntrophomonadaceae	1.95879e-07		Idiomarina	Brevibacterium		Gemmatimonas	2.07412e-06
																			unidentified_Kapabacteriales		o__Burkholderiales;f__MWH-UniP1_aquatic_group	1.17528e-07		Phenylobacterium	Ellin6067		Vibrionimonas	3.92188e-07
																			Acanthopleuribacteraceae		Algiphilaceae	7.83517e-08		Geodermatophilus	Succinivibrio		unidentified_SAR116_clade	2.74075e-07
																			p__Proteobacteria;f__Rhodospirillaceae		o__Burkholderiales;f__B1-7BS	2.35055e-07		Nannocystis	Rubrobacter		Oikopleura	1.56551e-06
																			Sanguibacteraceae		Methylomirabilaceae	0		Acidaminobacter	Kurthia		Proteiniphilum	9.01754e-07
																					p__Proteobacteria;f__unidentified_Alphaproteobacteria	0		Castellaniella	CHKCI002		Membranicola	9.78518e-07
																					p__unidentified_Bacteria;f__Diplorickettsiaceae	0		Oceanobacter	TC1		Pseudoalteromonas	3.91482e-07
																					c__Phycisphaerae;o__MSBL9;f__4572-13	0		Brachyspira	Filifactor		Luteimonas	1.40909e-06
																					Desulfococcaceae	0		Terrimicrobium	Pseudarcobacter		SUP05_cluster	5.08993e-07
																					unidentified_Kapabacteriales	0		Clostridium_sensu_stricto_11	Sphingopyxis		Ileibacterium	2.46637e-06
																					Omnitrophaceae	0		Lacibacter	Tsukamurella		Pirellula	1.5267e-06
																					Inquilinaceae	0		Sulfitobacter	Varibaculum		Geoalkalibacter	4.30485e-07
																					c__unidentified_Bacteria;f__Pirellulaceae	0		unidentified_Alphaproteobacteria	Anaerofustis		f__Pedosphaeraceae;g__DEV114	1.02015e-06
																								Mizugakiibacter	Gemmata		Murdochiella	5.87414e-07
																								Candidatus_Riegeria	Cupriavidus		Aurantivirga	6.65598e-07
																								Bauldia	Kouleothrix		Gardnerella	1.68368e-06
																								Oscillospira	Blvii28_wastewater_sludge_group		f__Eggerthellaceae;g__CHKCI002	1.44988e-06
																								Moraxella	Libanicoccus		Rubrobacter	7.04891e-07
																								Chujaibacter	Aquisphaera		Pseudonocardia	1.25259e-06
																								Pseudopropionibacterium	Chujaibacter		Elioraea	8.21952e-07
																								Chitinophaga	Pusillimonas		Thorsellia	6.26784e-07
																								Parvibacter	Phenylobacterium		Nordella	9.78455e-07
																								Thermovirga	Marmoricola		Dethiosulfatibacter	3.13096e-07
																								WCHB1_32	unidentified_Clostridia_vadinBB60_group		Nesterenkonia	5.09095e-07
																								Microlunatus	Prosthecomicrobium		Cryomorpha	8.6109e-07
																								Cephaloticoccus	Family_XIII_UCG_001		f__unidentified_Peptostreptococcales-Tissierellales;g__W5053	5.09491e-07
																								Luedemannella	Marinicaulis		Modestobacter	7.44801e-07
																								GCA_900066755	Rubrivivax		Oricola	5.87127e-07
																								Sharpea	unidentified_67_14		Skermanella	6.26236e-07
																								Prosthecobacter	Listeria		Thermobifida	4.69733e-07
																								Chlorobaculum	Mesorhizobium		Silanimonas	8.22037e-07
																								Chlorobium	Thermaerobacter		Mucilaginibacter	4.3057e-07
																								Auricoccus_Abyssicoccus	Oleiphilus		Piscinibacter	9.00399e-07
																								Labrenzia	Gordonia		unidentified_AEGEAN-169_marine_group	3.1319e-07
																								Oligella	Pygmaiobacter		Mogibacterium	3.09374e-06
																								unidentified_67_14	Rhodoplanes		Kouleothrix	7.04427e-07
																								Sphingobacterium	Aestuariibacter		unidentified_Absconditabacteriales_(SR1)	1.33072e-06
																								Sporocytophaga	Duganella		Burkholderia-Caballeronia-Paraburkholderia	8.6117e-07
																								Longilinea	Aequorivita		Rheinheimera	1.01749e-06
																								Craurococcus_Caldovatus	Chlorobium		Minicystis	5.47967e-07
																								p__Firmicutes;g__unidentified_Erysipelotrichaceae	Fastidiosipila		Fimbriiglobus	6.26142e-07
																								Tundrisphaera	unidentified_AEGEAN_169_marine_group		Pseudofulvimonas	1.17409e-06
																								Paludisphaera	unidentified_OM190		Cohnella	3.13123e-07
																								Friedmanniella	Oricola		Vulcaniibacterium	1.09745e-06
																								Inhella	Merdibacter		Hydrogenispora	3.1319e-07
																								Ornithinicoccus	Panacagrimonas		Rubrivivax	1.05677e-06
																								Subgroup_10	Solirubrobacter		Magnetospira	1.21356e-06
																								Pseudonocardia	Pontibacter		Candidatus_Aquirestis	1.05685e-06
																								unidentified_SAR324_clade(Marine_group_B)	Thermopolyspora		Tenacibaculum	3.91565e-07
																								unidentified_Clostridium_methylpentosum_group	Fermentimonas		Sandaracinus	7.43656e-07
																								unidentified_Leptotrichiaceae	Winogradskyella		Fluviicola	5.48108e-07
																								Salipaludibacillus	Jeotgalicoccus		Merdibacter	1.60716e-06
																								Persicitalea	Sulfuricurvum		f__unidentified_Desulfitobacteriales;g__TC1	9.00039e-07
																								Microvirga	Dielma		Gallibacterium	1.95716e-07
																								Kribbella	Hirschia		[Eubacterium]_brachy_group	2.5074e-06
																								unidentified_Gaiellales	ASF356		Haliea	2.34897e-07
																								SH3_11	hgcI_clade		Nodosilinea_PCC-7104	4.69712e-07
																								Georgenia	Lachnospiraceae_UCG_001		unidentified_OM190	4.30536e-07
																								Hahella	Caldalkalibacillus		Erysipelotrichaceae_UCG-006	3.52198e-07
																								Isoptericola	Cardiobacterium		Acetatifactor	1.48844e-06
																								Faecalibaculum	Anoxybacillus		Ruminofilibacter	1.56572e-07
																								Rhodoplanes	unidentified_Frankiales		Gordonia	1.01779e-06
																								RB41	Thermobifida		Prosthecobacter	4.69632e-07
																								Sumerlaea	NS4_marine_group		Starkeya	1.95708e-07
																								V9D2013_group	Sulfuritalea		Agromyces	4.30549e-07
																								Cupriavidus	Zoogloea		f__Thermoanaerobaculaceae;g__Subgroup_10	1.29168e-06
																								Flavobacterium	JGI_0000079_D21		f__Nitrosomonadaceae;g__IS-44	7.04596e-07
																								Alcaligenes	Elstera		unidentified_Gaiellales	3.52371e-07
																								Sanguibacter	Brachyspira		Lysobacter	1.48728e-06
																								Anaeroplasma	unidentified_Gemmatimonadaceae		Candidatus_Obscuribacter	1.95695e-07
																								Erysipelotrichaceae_UCG_002	Cellulomonas		Acidovorax	1.91897e-06
																								Insolitispirillum	Ornithinicoccus		Gaiella	5.87345e-07
																								Vibrionimonas	Litoricola		Filifactor	4.30736e-07
																								Papillibacter	Candidatus_Tenderia		f__Prolixibacteraceae;g__WCHB1-32	2.34871e-07
																								Pseudocitrobacter	unidentified_Saprospiraceae		Chujaibacter	5.87066e-07
																								Eikenella	Steroidobacter		Nocardiopsis	7.04526e-07
																								unidentified_Gemmatimonadaceae	Oxalobacter		f__Nitrosomonadaceae;g__MND1	2.3875e-06
																								Skermanella	Sphingobium		Dinghuibacter	6.26255e-07
																								Candidatus_Udaeobacter	V9D2013_group		Prosthecomicrobium	5.08781e-07
																								Oricola	Selenomonas		Aequorivita	3.13169e-07
																								Prevotellaceae_UCG_004	unidentified_SJA_28		Scardovia	5.87135e-07
																								Kaistia	Friedmanniella		Microvirga	5.48223e-07
																								Aquisphaera	unidentified_Gaiellales		Papillibacter	1.33178e-06
																								Anaerofustis	Pedobacter		Saccharopolyspora	1.96241e-07
																								Merdibacter	Papillibacter		Jatrophihabitans	5.88227e-07
																								Planctomicrobium	Altererythrobacter		Acetitomaculum	4.30456e-07
																								Psychroglaciecola	unidentified_Peptostreptococcales_Tissierellales		[Bacteroides]_pectinophilus_group	1.96241e-07
																								Saccharothrix	Planctopirus		Legionella	8.61016e-07
																								Sedimentibacter	Segetibacter		Anaerocella	1.95695e-07
																								Fretibacterium	Acetatifactor		Paludisphaera	3.91347e-07
																								Prosthecomicrobium	unidentified_Clostridia_UCG_014		Blvii28_wastewater-sludge_group	3.91374e-07
																								MND1	Parvibacter		Aminomonas	2.34831e-07
																								Acidibacter	Acidibacter		Clostridium_sensu_stricto_11	4.69685e-07
																								Aerococcus	Ezakiella		Cardiobacterium	1.6846e-06
																								Lunatimonas	Clostridium_sensu_stricto_11		Dietzia	1.01748e-06
																								Gallibacterium	oc32		f__Nitrosomonadaceae;g__Ellin6067	1.87857e-06
																								Leptonema	Galbibacter		Oceanicaulis	2.74033e-07
																								Zoogloea	Roseimicrobium		Oxalobacter	1.52801e-06
																								Halomonas	Auricoccus_Abyssicoccus		f__Anaerovoracaceae;g__S5-A14a	7.44168e-07
																								unidentified_Kapabacteriales	F0332		Tsukamurella	6.26401e-07
																								Steroidobacter	Candidatus_Electronema		f__Nitrosomonadaceae;g__oc32	5.08847e-07
																								Alkanindiges	Nocardia		Anoxybacillus	7.04686e-07
																								Cellulomonas	Rheinheimera		Marinicaulis	3.52222e-07
																								Kingella	Lutispora		Isoptericola	5.48047e-07
																								Blastococcus	Candidatus_Megaira		Sulfuricurvum	1.29148e-06
																								Globicatella	CL500_3		Sphingobium	1.01805e-06
																								FFCH7168	unidentified_Prolixibacteraceae		Phormidium_IAM_M-71	5.08765e-07
																								Propioniciclava	Propionicicella		Extensimonas	1.95639e-07
																								SH_PL14	Brochothrix		Chlorobium	2.34788e-07
																								Sandaracinus	GCA_900066755		Paludibacter	3.91238e-07
																								AAP99	Brachybacterium		Ahniella	7.43553e-07
																								Desulfobulbus	Peptoanaerobacter		Segetibacter	1.09576e-06
																								Blastocatella	Dinghuibacter		Aquisphaera	7.43433e-07
																								Jeotgalibaca	Polynucleobacter		Taibaiella	5.08751e-07
																								Ellin6067	unidentified_TK10		Cupriavidus	5.47914e-07
																								Schlegelella	UKL13_1		unidentified_SJA-28	1.56543e-07
																								unidentified_Absconditabacteriales_(SR1)	Sphaerisporangium		f__Synergistaceae;g__JGI-0000079-D21	2.73897e-07
																								Duganella	Clostridium_sensu_stricto_7		Planktothrix_NIVA-CYA_15	7.04443e-07
																								UCG_004	ADurb.Bin063_1		unidentified_Gemmatimonadaceae	4.30427e-07
																								Segetibacter	Inquilinus		Geothermobacter	8.21851e-07
																								unidentified_0319_6G20	Oligoflexus		Anaerofustis	1.29246e-06
																								Brooklawnia	Tropheryma		Acanthopleuribacter	1.17407e-07
																								Modestobacter	Brooklawnia		NS5_marine_group	1.56543e-07
																								EUB33_2	Phormidium_ETS_05		Mesorhizobium	6.26145e-07
																								Rubellimicrobium	p__Firmicutes;g__unidentified_Erysipelotrichaceae		Phenylobacterium	1.29151e-06
																								Lutispora	Shewanella		unidentified_Clostridia_UCG-014	5.08924e-07
																								Oxalobacter	Emticicia		unidentified_Clostridia_vadinBB60_group	3.9165e-07
																								Candidatus_Solibacter	GOUTA6		Pseudarcobacter	1.17407e-07
																								Methanobacterium	DEV114		Petrimonas	2.7387e-07
																								Mesorhizobium	Georgenia		Friedmanniella	4.30933e-07
																								Nevskia	mle1_7		Ornithinicoccus	3.13046e-07
																								Chthoniobacter	SH3_11		Planctopirus	3.91331e-07
																								Candidatus_Accumulibacter	Persicitalea		Cephaloticoccus	4.3044e-07
																								Nocardia	Filomicrobium		f__Ktedonobacteraceae;g__HSB_OF53-F07	2.7391e-07
																								Harryflintia	S5_A14a		Longivirga	5.08658e-07
																								Agromyces	Marinimicrobium		Steroidobacter	1.36972e-06
																								TM7a	Kaistia		Caldalkalibacillus	1.17407e-07
																								Proteiniphilum	Actinomadura		f__Phycisphaeraceae;g__CL500-3	3.91344e-07
																								unidentified_OM190	Methylovorus		Marinimicrobium	6.26172e-07
																								Caldibacillus	NS5_marine_group		Pseudogracilibacillus	5.08964e-07
																								Lachnospiraceae_UCG_001	Wandonia		f__Sporichthyaceae;g__hgcI_clade	1.0175e-06
																								Roseisolibacter	Facklamia		f__Rikenellaceae;g__dgA-11_gut_group	1.95918e-07
																								Denitrobacterium	Cognatishimia		f__Pedosphaeraceae;g__SH3-11	2.34775e-07
																								Lachnospiraceae_XPB1014_group	Vulgatibacter		Listeria	1.01788e-06
																								Aurantisolimonas	Soehngenia		Catenibacillus	1.96278e-07
																								Clostridium_sensu_stricto_14	Parapedobacter		Pseudopropionibacterium	6.66346e-07
																								Listeria	Taibaiella		f__Erysipelatoclostridiaceae;g__UCG-004	5.0939e-07
																								YC_ZSS_LKJ147	Modestobacter		Duganella	1.5653e-07
																								Williamwhitmania	Chryseobacterium		Clostridium_sensu_stricto_7	2.7395e-07
																								Ochrobactrum	Denitratisoma		Pedobacter	3.52155e-07
																								hgcI_clade	Longivirga		Candidatus_Planktophila	2.73937e-07
																								Anoxybacillus	Alcaligenes		Insolitispirillum	1.56503e-07
																								unidentified_WD2101_soil_group	Leptonema		Altererythrobacter	7.04443e-07
																								Arcanobacterium	Dietzia		Solirubrobacter	3.91357e-07
																								Catenibacillus	Harryflintia		Filomicrobium	4.30493e-07
																								Sulfurisoma	Candidatus_Solibacter		Huakuichenia	1.5649e-07
																								Vibrio	Planktothrix_NIVA_CYA_15		Spirosoma	1.17407e-07
																								Ellin517	Oceanibaculum		Jeotgalicoccus	6.65414e-07
																								Hymenobacter	Thermovirga		Fretibacterium	2.35147e-07
																								Aeromicrobium	Kingella		Woeseia	4.30493e-07
																								Ahniella	Nannocystis		NS4_marine_group	2.34814e-07
																								IS_44	Elioraea		unidentified_Peptostreptococcales-Tissierellales	2.35041e-07
																								Candidatus_Methanoplasma	Isoptericola		Lunatimonas	2.34788e-07
																								Hydrogenoanaerobacterium	AAP99		Candidatus_Contendobacter	2.73897e-07
																								Arenibacter	Psychrosphaera		Reichenbachiella	1.56543e-07
																								Pirellula	Acidaminobacter		unidentified_67-14	3.91278e-07
																								Gardnerella	Vagococcus		Panacagrimonas	4.69629e-07
																								DEV114	Acidovorax		Nevskia	2.35161e-07
																								Caedibacter	Pseudopropionibacterium		Asteroleplasma	5.48167e-07
																								CL500_3	Dolichospermum_NIES41		Caulobacter	5.08738e-07
																								Desulfocurvus	Geothermobacter		Candidatus_Methanoplasma	1.5649e-07
																								Limnochorda	dgA_11_gut_group		Cellvibrio	5.08765e-07
																								Conexibacter	IheB3_7		f__unidentified_Fibrobacterales;g__BBMC-4	1.56543e-07
																								Peptoanaerobacter	Paludisphaera		Thermaerobacter	1.95679e-07
																								unidentified_mle1_27	Ketobacter		Stella	3.91371e-07
																								F0058	Sinibacillus		f__Sutterellaceae;g__AAP99	2.73897e-07
																								1174_901_12	Pyruvatibacter		Hirschia	7.43459e-07
																								Cardiobacterium	unidentified_0319_6G20		Zoogloea	3.91291e-07
																								p__Firmicutes;g__unidentified_Lachnospiraceae	Anaeroplasma		Propionicicella	4.30373e-07
																								Caulobacter	Halodesulfovibrio		Harryflintia	5.48473e-07
																								Carnobacterium	Cytophaga		Dermacoccus	2.73924e-07
																								Candidatus_Planktophila	Anaerocella		f__Melioribacteraceae;g__IheB3-7	1.56543e-07
																								Denitratisoma	Neochlamydia		Hahella	1.56516e-07
																								Caproiciproducens	Tumebacillus		Actinomycetospora	2.74137e-07
																								Roseimicrobium	Reichenbachiella		Microlunatus	2.7395e-07
																								Phaeodactylibacter	Aminomonas		Candidatus_Accumulibacter	2.34748e-07
																								F0332	Candidatus_Limnoluna		Guggenheimella	1.96038e-07
																								Jeotgalicoccus	Thalassotalea		unidentified_0319-6G20	3.13059e-07
																								Cetobacterium	Turneriella		Galbibacter	1.56543e-07
																								Acetatifactor	W5053		Salipaludibacillus	3.91517e-07
																								Wandonia	Tundrisphaera		[Eubacterium]_yurii_group	7.82448e-08
																								Sinibacillus	Microlunatus		Vulgatibacter	2.34814e-07
																								BSV13	Spirosoma		Anaeroplasma	5.87076e-07
																								HSB_OF53_F07	OLB12		Caldibacillus	7.82448e-08
																								Elizabethkingia	Nodosilinea_PCC_7104		f__Saccharimonadaceae;g__TM7a	4.30813e-07
																								Porphyrobacter	Oceanicaulis		Desulfobulbus	3.13033e-07
																								Taibaiella	Asteroleplasma		Novosphingobium	1.17407e-07
																								Salinicoccus	Pseudanabaena_PCC_7429		Craurococcus-Caldovatus	1.5649e-07
																								Labrys	Microcoleus_Es_Yyy1400		p__Chloroflexi;g__OLB13	1.56543e-07
																								Tessaracoccus	Arenicella		Fermentimonas	3.13086e-07
																								unidentified_Peptostreptococcales_Tissierellales	Pelagibius		Cognatishimia	2.34814e-07
																								Longispora	Paludibacter		Actinotignum	5.09137e-07
																								Turneriella	Dyella		Kingella	2.74296e-07
																									Denitrobacterium		Pusillimonas	3.13086e-07
																									Acuticoccus		Terrimicrobium	1.56516e-07
																									Lunatimonas		Leptonema	4.69589e-07
																									unidentified_Gastranaerophilales		Wandonia	7.82715e-08
																									Stella		Desulfofarcimen	7.82715e-08
																									Cetobacterium		Caedibacter	1.56516e-07
																									Methylobacillus		Brooklawnia	1.5653e-07
																									Fimbriiglobus		Winogradskyella	1.56543e-07
																									Saccharopolyspora		Paenarthrobacter	6.65214e-07
																									Geoalkalibacter		Oceanobacter	7.82448e-08
																									Gaiella		Pelagibacterium	1.56543e-07
																									Microvirga		Sulfuritalea	3.52222e-07
																									unidentified_Hydrogenophilaceae		f__Nitrosomonadaceae;g__DSSD61	1.56543e-07
																									Algiphilus		Aerococcus	3.91291e-07
																									unidentified_Bacteria		Cellulomonas	1.56889e-07
																									Dermabacter		Acidaminobacter	1.17381e-07
																									Blastocatella		Halodesulfovibrio	7.82715e-08
																									GKS98_freshwater_group		Luminiphilus	1.56543e-07
																									Fibrobacter		Actinomadura	1.56543e-07
																									unidentified_Gracilibacteria		Kaistia	1.95652e-07
																									Chryseolinea		Gemmata	4.69576e-07
																									Caproiciproducens		Microcoleus_Es-Yyy1400	2.34814e-07
																									Desulfobulbus		Paenalcaligenes	7.82715e-08
																									Desulfoprunum		Candidatus_Tenderia	1.56543e-07
																									Tessaracoccus		Luedemannella	1.17381e-07
																									Desulfosporosinus		Erysipelotrichaceae_UCG-002	1.5649e-07
																									F0058		Georgenia	2.34775e-07
																									Syntrophobacter		Thermovirga	1.95639e-07
																									Maricaulis		Rhodoplanes	2.34801e-07
																									Magnetovibrio		Limnochorda	1.56769e-07
																									Paenalcaligenes		Sanguibacter	1.95625e-07
																									UTCFX1		Jeotgalibaca	1.175e-07
																									unidentified_mle1_27		Desulfurivibrio	2.7395e-07
																									Desulfurivibrio		Planctomicrobium	1.95652e-07
																									Cohnella		f__Microscillaceae;g__OLB12	1.56543e-07
																									Paenarthrobacter		Acidibacter	3.13059e-07
																									Tabrizicola		Parapedobacter	7.82715e-08
																									Limnochorda		p__Firmicutes;g__unidentified_Erysipelotrichaceae	9.787e-07
																									Arenibacter		Ornithinimicrobium	2.34881e-07
																									Thermobacillus		Aestuariibacter	1.56543e-07
																									DSSD61		f__Rubinisphaeraceae;g__SH-PL14	3.13086e-07
																									Caedibacter		Mizugakiibacter	1.57022e-07
																									Endozoicomonas		f__Paludibacteraceae;g__F0058	1.56649e-07
																									Geodermatophilus		Pseudocitrobacter	6.26119e-07
																									Actinomycetospora		Lachnospiraceae_XPB1014_group	1.17634e-07
																									Psychrobium		Pelagibius	2.7395e-07
																									Mangrovibacterium		Lutispora	1.17381e-07
																									Pseudocitrobacter		Sinibacillus	2.34934e-07
																									Petrimonas		f__Hyphomonadaceae;g__UKL13-1	4.30493e-07
																									Haliea		Pseudanabaena_PCC-7429	1.56543e-07
																									unidentified_Leptotrichiaceae		f__Oscillospiraceae;g__V9D2013_group	6.66013e-07
																									Bacteroides_pectinophilus_group		Arenibacter	1.5653e-07
																									Sideroxydans		Pontibacter	4.69602e-07
																									Candidatus_Accumulibacter		Blastocatella	3.52408e-07
																									Leptolyngbya_ANT.L52.2		Chlorobaculum	1.17381e-07
																									Nevskia		unidentified_Prolixibacteraceae	3.91357e-07
																									TM7a		f__Anaerolineaceae;g__UTCFX1	1.56543e-07
																									Thioalkalispira_Sulfurivermis		Fibrobacter	7.82715e-08
																									Chloronema		Chryseobacterium	4.30666e-07
																									Caulobacter		Tundrisphaera	2.34761e-07
																									Aerococcus		unidentified_Hydrogenophilaceae	1.95679e-07
																									Acidothermus		Adhaeribacter	1.56636e-07
																									Schlegelella		Sharpea	3.52102e-07
																									Parvularcula		Chthonomonas	7.82715e-08
																									Hahella		Sedimentibacter	7.82448e-08
																									Candidatus_Contendobacter		Candidatus_Udaeobacter	3.13033e-07
																									Syntrophomonas		Pyruvatibacter	2.34814e-07
																									Novosphingobium		Peptoanaerobacter	1.56516e-07
																									SH_PL14		Marmoricola	9.39617e-07
																									unidentified_Actinomarinales		Emticicia	1.17407e-07
																									Sedimentibacter		Sporocytophaga	7.82448e-08
																									Chthoniobacter		Auricoccus-Abyssicoccus	3.13272e-07
																									Macrococcus		Nostoc_PCC-8976	1.95679e-07
																									unidentified_Caldilineaceae		Symbiobacterium	7.82448e-08
																									Ornithinimicrobium		Caproiciproducens	1.95745e-07
																									Sarcina		Candidatus_Riegeria	7.82448e-08
																									Brumimicrobium		Brumimicrobium	1.17407e-07
																									Longispora		Nocardia	1.5653e-07
																									Sumerlaea		f__Ktedonobacteraceae;g__G12-WMSP1	7.82715e-08
																									Dermacoccus		Roseisolibacter	1.95745e-07
																									Anaerolinea		Roseimicrobium	7.82715e-08
																									Clostridium_sensu_stricto_14		f__Nitrosomonadaceae;g__mle1-7	3.91357e-07
																									HSB_OF53_F07		unidentified_Saprospiraceae	1.56516e-07
																									Polaromonas		Geodermatophilus	2.7391e-07
																									Murdochiella		Candidatus_Solibacter	2.73924e-07
																									Terrimicrobium		Hyphobacterium	7.82715e-08
																									Tetragenococcus		Candidatus_Megaira	3.52222e-07
																									Abditibacterium		Litoricola	1.56543e-07
																									OLB13		Alishewanella	1.5649e-07
																									Acetitomaculum		Alcaligenes	2.34761e-07
																									Candidatus_Planktophila		Carnobacterium	2.3528e-07
																									Jatrophihabitans		Sideroxydans	4.30493e-07
																									Enterovibrio		f__Actinomycetaceae;g__F0332	3.9193e-07
																									Luteolibacter		Sphaerisporangium	1.17407e-07
																									Adhaeribacter		Parvibacter	3.52448e-07
																									Pelagibacterium		Propioniciclava	1.5649e-07
																									Chthonomonas		Pseudobacteriovorax	3.91357e-08
																									Nostoc_PCC_8976		Enterovibrio	3.91357e-08
																									Desulfovirga		Desulfoprunum	1.95679e-07
																									Methyloversatilis		Ketobacter	3.13086e-07
																									Huakuichenia		Thalassotalea	7.82715e-08
																									Phormidium_IAM_M_71		f__Pedosphaeraceae;g__Ellin517	3.91224e-08
																									Pir4_lineage		Polynucleobacter	3.91357e-08
																									unidentified_Oscillospiraceae		unidentified_WD2101_soil_group	3.91224e-08
																									Rhodovarius		Maricaulis	1.17407e-07
																									Tepidimicrobium		Arcanobacterium	7.82448e-08
																									Luminiphilus		Algiphilus	7.82715e-08
																									Luedemannella		ADurb.Bin063-1	2.34814e-07
																									Bergeyella		unidentified_Gracilibacteria	3.91357e-08
																									Pseudobacteriovorax		Hydrogenoanaerobacterium	1.17634e-07
																									Hyphobacterium		Oceaniserpentilla	1.17407e-07
																									Planctomicrobium		Oleiphilus	3.91357e-08
																									Oceaniserpentilla		Turneriella	7.82582e-08
																									Vibrionimonas		Cytophaga	7.82715e-08
																									Rhodohalobacter		GKS98_freshwater_group	7.82715e-08
																									Clostridium_sensu_stricto_18		Thioalkalispira-Sulfurivermis	1.95679e-07
																									Carnobacterium		Denitrobacterium	1.56769e-07
																									Eubacterium_yurii_group		Thermobacillus	3.91357e-08
																									Erysipelotrichaceae_UCG_006		Tepidimicrobium	7.82715e-08
																									Actinotignum		unidentified_Alphaproteobacteria	3.92556e-08
																									Burkholderia_Caballeronia_Paraburkholderia		Denitratisoma	3.91224e-08
																									Wolbachia		Thermopolyspora	3.91357e-08
																									Desulfatiferula		f__Fokiniaceae;g__MD3-55	3.91357e-08
																									Guggenheimella		Phaeodactylibacter	7.82448e-08
																									Dethiosulfatibacter		Candidatus_Limnoluna	1.17407e-07
																									Alsobacter		Sarcina	3.91357e-08
																									MD3_55		unidentified_Frankiales	7.82582e-08
																									Sanguibacter		Dolichospermum_NIES41	7.82715e-08
																									Extensimonas		Oceanibaculum	3.91357e-08
																									unidentified_Alphaproteobacteria		f__Phycisphaeraceae;g__AKYG587	7.82715e-08
																									Acanthopleuribacter		Longilinea	3.91224e-08
																									Fretibacterium		Bergeyella	1.17407e-07
																									Longilinea		Syntrophomonas	3.91357e-08
																									Candidatus_Paracaedibacter		Mangrovibacterium	3.91357e-08
																									Crocinitomix		f__Nitrosomonadaceae;g__GOUTA6	7.82715e-08
																									UCG_004		Psychrosphaera	7.82715e-08
																									BSV13		Chthoniobacter	7.82582e-08
																									Salipaludibacillus		Arenicella	7.82715e-08
																									unidentified_Kapabacteriales		unidentified_mle1-27	7.82582e-08
																									Sorangium		Abditibacterium	3.91357e-08
																									Alkanindiges		Endozoicomonas	7.82715e-08
																									FCPS473		Methylovorus	1.17407e-07
																									Psychroglaciecola		Devosia	3.13073e-07
																									Leptolyngbya_PCC_6306		Oligoflexus	3.91357e-08
																									Candidatus_Omnitrophus		Nannocystis	1.5653e-07
																									AKYG587		f__Acholeplasmataceae;g__EUB33-2	3.91224e-08
																									MIZ17		f__Longimicrobiaceae;g__YC-ZSS-LKJ147	3.91224e-08
																									UCG_008		Methanobacterium	3.91224e-08
																									Starkeya		Desulfovirga	3.91357e-08
																									G12_WMSP1		Globicatella	3.91224e-08
																									Elizabethkingia		Psychrobium	3.91357e-08
																									unidentified_Paracaedibacteraceae		Pir4_lineage	7.82715e-08
																									Lacunisphaera		Rhodomicrobium	3.91357e-08
																									Candidatus_Nitrocosmicus		Ochrobactrum	3.91224e-08
																									Mobiluncus		Psychroglaciecola	3.91224e-08
																									Insolitispirillum		f__Beijerinckiaceae;g__1174-901-12	3.91224e-08
																									Catenibacillus		Nubsella	3.92556e-08
																									Victivallis		unidentified_Leptotrichiaceae	3.91357e-08
																									Desulfonema		Alsobacter	3.91357e-08
																									Chlorobaculum		unidentified_Actinomarinales	7.82715e-08
																									Edaphobaculum		Chitinophaga	3.91224e-08
																									Gallibacterium		Rhodohalobacter	1.17407e-07
																									Phaeodactylibacter		Victivallis	1.17767e-07
																									Candidatus_Udaeobacter		Aurantisolimonas	3.91224e-08
																									Ruminofilibacter		unidentified_Caldilineaceae	3.91357e-08
																									Rhodomicrobium		Acidothermus	1.17647e-07
																									Hydrogenoanaerobacterium		unidentified_TK10	1.56543e-07
																									Desulfofarcimen		Candidatus_Electronema	1.17407e-07
																											f__Prolixibacteraceae;g__BSV13	3.91224e-08
																											Rhodovarius	3.91357e-08
																											Clostridium_sensu_stricto_14	1.17394e-07
																											f__Chloroflexaceae;g__FFCH7168	3.91224e-08
																											Parvularcula	3.91357e-08
																											Neochlamydia	3.91357e-08
																											Longispora	7.82715e-08
																											Sumerlaea	1.5653e-07
																											Desulfatiferula	3.91357e-08
																											Persicitalea	1.17407e-07
																											Syntrophobacter	3.91357e-08
																											Tabrizicola	1.56543e-07
																											Tumebacillus	3.91357e-08
																											Phormidium_ETS-05	3.91357e-08
																											Desulfocurvus	3.91224e-08
																											Luteolibacter	3.91357e-08
																											Magnetovibrio	3.91357e-08
																											Leptolyngbya_ANT.L52.2	1.17407e-07
																											Alkanindiges	7.8378e-08
																											Leptolyngbya_PCC-6306	7.82715e-08
																											Tessaracoccus	3.92556e-08
																											Sulfurisoma	3.91224e-08
																											Candidatus_Omnitrophus	0
																											f__Methylomirabilaceae;g__MIZ17	0
																											Elizabethkingia	0
																											unidentified_Kapabacteriales	0
																											Candidatus_Nitrocosmicus	0
																											f__Ktedonobacteraceae;g__FCPS473	0
																											Lacunisphaera	0
																											Candidatus_Captivus	0
																											Crocinitomix	0
																											Acuticoccus	0
																											Chloronema	0
																											Chryseolinea	0
																											unidentified_Paracaedibacteraceae	0
																											Sorangium	0
																											Inquilinus	0
																											Polaromonas	0
																											Desulfonema	0
